# Supplementary material for: 4-Methyl­anilinium nitrate
Source: Acta Crystallogr Sect E Struct Rep Online. 2009 Oct 17;65(Pt 11):o2744. doi: 10.1107/S1600536809041488 (PMC2971342; doi:10.1107/S1600536809041488)
Supplement: Supplementary file 1 [file e-65-o2744-sup1.cif]

##############################################################################
###                                                                        ###
###        Electronic paper (Acta Crystallographica Section E)             ###
###                                                                        ###
##############################################################################
#                                                                            #
# This CIF contains the data in a paper accepted for publication in Acta     #
# Crystallographica Section E. It conforms to the requirements of Notes      #
# for Authors for Section E, and has been peer reviewed under the auspices   #
# of the IUCr Commission on Journals.                                        #
#                                                                            #
# Full details of the Crystallographic Information File format               #
# are given in the paper "The Crystallographic Information File (CIF):       #
# a New Standard Archive File for Crystallography" by S. R. Hall, F. H.      #
# Allen and I. D. Brown [Acta Cryst. (1991), A47, 655-685].                  #
#                                                                            #
# The current version of the core CIF dictionary is obtainable from          #
# ftp://ftp.iucr.org/pub/cif_core.dic. The current version number is 2.4.    #
#                                                                            #
# Software is freely available for graphical display of the structure(s) in  #
# this CIF.  For information consult the CIF home page http://www.iucr.org/  #
# cif/home.html                                                              #
#                                                                            #
# This file may be used for bona fide research purposes within the           #
# scientific community so long as proper attribution is given to the journal # 
# article from which it was obtained.                                        #
#                                                                            #
##############################################################################
                                             
data_global
_audit_creation_method     'WinGX routine-INITIALISE'
_journal_date_recd_electronic     2009-09-10
_journal_date_accepted     2009-10-11
_journal_name_full     'Acta Crystallographica, Section E'
_journal_year     2009
_journal_volume     65
_journal_issue     11
_journal_page_first     o2744
_journal_page_last     o2744
_journal_paper_category     QO
_journal_coeditor_code     DN2484
_publ_contact_author_name     'Nourredine, Benali-Cherif '
_publ_contact_author_address
;
 Laboratoire des Structures,
 Propri\'et\'es et Interactions Inter Atomiques (LASPI^2^A)
 Centre Universitaire Abbes Laghrour-Khenchela
 40000. Khenchela
 Alg\'erie
;
_publ_contact_author_email     'benalicherif@hotmail.com'
_publ_contact_author_fax     '00 (213) 32 33 19 60'
_publ_contact_author_phone     '00 (213) 32 33 19 60'
_publ_section_title
;
4-Methylanilinium nitrate at 100 K
;
loop_
    _publ_author_name
    _publ_author_address
    'Nourredine Benali-Cherif'
;
 Laboratoire des Structures,
 Propri\'et\'es et Interactions Inter Atomiques (LASPI^2^A)
 Centre Universitaire Abbes Laghrour-Khenchela
 40000. Khenchela
 Algeria
;
    'Houda Boussekine'
;
 Laboratoire des Structures,
 Propri\'et\'es et Interactions Inter Atomiques (LASPI^2^A)
 Centre Universitaire Abbes Laghrour-Khenchela
 40000. Khenchela
 Algeria
;
    'Zina Boutobba'
;
 Laboratoire des Structures,
 Propri\'et\'es et Interactions Inter Atomiques (LASPI^2^A)
 Centre Universitaire Abbes Laghrour-Khenchela
 40000. Khenchela
 Algeria
;
    'Noureddine Dadda'
;
 Laboratoire des Structures,
 Propri\'et\'es et Interactions Inter Atomiques (LASPI^2^A)
 Centre Universitaire Abbes Laghrour-Khenchela
 40000. Khenchela
 Algeria
;
_publ_section_synopsis     .
data_I
_chemical_name_systematic
;
4-Methylanilinium nitrate
;
_chemical_name_common     'p-toluidinium nitrate'
_chemical_formula_moiety     'C7 H10 N +, N O3 -'
_chemical_formula_sum     'C7 H10 N2 O3'
_chemical_formula_iupac     'C7 H10 N +, N O3 -'
_chemical_formula_weight     170.17
_chemical_melting_point     ?
_symmetry_cell_setting     'monoclinic'
_symmetry_space_group_name_H-M     'P 21/n'
_symmetry_space_group_name_Hall     '-P 2yn'
loop_
    _symmetry_equiv_pos_as_xyz
    'x, y, z'
    '-x+1/2, y+1/2, -z+1/2'
    '-x, -y, -z'
    'x-1/2, -y-1/2, z-1/2'
_cell_length_a     5.6725(9)
_cell_length_b     8.5507(8)
_cell_length_c     17.621(2)
_cell_angle_alpha     90.00
_cell_angle_beta     98.771(2)
_cell_angle_gamma     90.00
_cell_volume     844.69(18)
_cell_formula_units_Z     4
_cell_measurement_reflns_used     24550
_cell_measurement_theta_min     2.65
_cell_measurement_theta_max     31.48
_cell_measurement_temperature     100(2)
_exptl_crystal_description     prism
_exptl_crystal_colour     brown
_exptl_crystal_size_max     0.2
_exptl_crystal_size_mid     0.15
_exptl_crystal_size_min     0.1
_exptl_crystal_density_diffrn     1.338
_exptl_crystal_density_meas     ?
_exptl_crystal_density_method     'not measured'
_exptl_crystal_F_000     360
_exptl_absorpt_coefficient_mu     0.106
_exptl_absorpt_correction_type     none
_exptl_absorpt_process_details     ?
_exptl_absorpt_correction_T_min     ?
_exptl_absorpt_correction_T_max     ?
_exptl_special_details
;
;
_diffrn_ambient_temperature     100(2)
_diffrn_radiation_type     MoK\a
_diffrn_radiation_wavelength     0.71073
_diffrn_radiation_source     'fine-focus sealed tube'
_diffrn_radiation_monochromator     graphite
_diffrn_measurement_device     'Nonius KappaCCD'
_diffrn_measurement_method     '\w-\q'
_diffrn_detector_area_resol_mean     ?
_diffrn_reflns_number     24550
_diffrn_reflns_av_R_equivalents     0.0891
_diffrn_reflns_av_sigmaI/netI     0.1127
_diffrn_reflns_theta_min     2.65
_diffrn_reflns_theta_max     31.48
_diffrn_reflns_theta_full     31.48
_diffrn_measured_fraction_theta_max     0.994
_diffrn_measured_fraction_theta_full     0.994
_diffrn_reflns_limit_h_min     -8
_diffrn_reflns_limit_h_max     5
_diffrn_reflns_limit_k_min     -12
_diffrn_reflns_limit_k_max     12
_diffrn_reflns_limit_l_min     -25
_diffrn_reflns_limit_l_max     25
_diffrn_standards_number     0
_diffrn_standards_interval_count     ?
_diffrn_standards_interval_time     ?
_diffrn_standards_decay_%     ?
_refine_special_details
;
Refinement of <i>F</i>^2^ against ALL reflections. The weighted <i>R</i>-factor
<i>wR</i> and goodness of fit <i>S</i> are based on <i>F</i>^2^, conventional
<i>R</i>-factors <i>R</i> are based on <i>F</i>, with <i>F</i> set to zero for
negative <i>F</i>^2^. The threshold expression of <i>F</i>^2^ >
\s(<i>F</i>^2^) is used only for calculating <i>R</i>-factors(gt) <i>etc</i>.
and is not relevant to the choice of reflections for refinement.
<i>R</i>-factors based on <i>F</i>^2^ are statistically about twice as large
as those based on <i>F</i>, and <i>R</i>- factors based on ALL data will be
even larger.
;
_reflns_number_total     2791
_reflns_number_gt     1228
_reflns_threshold_expression     I>2\s(I)
_refine_ls_structure_factor_coef     Fsqd
_refine_ls_matrix_type     full
_refine_ls_R_factor_all     0.1236
_refine_ls_R_factor_gt     0.0486
_refine_ls_wR_factor_gt     0.1151
_refine_ls_wR_factor_ref     0.1248
_refine_ls_goodness_of_fit_ref     0.906
_refine_ls_restrained_S_all     0.906
_refine_ls_number_reflns     2791
_refine_ls_number_parameters     111
_refine_ls_number_restraints     0
_refine_ls_hydrogen_treatment     constr
_refine_ls_weighting_scheme     calc
_refine_ls_weighting_details
         'calc w=1/[\s^2^(Fo^2^)+(0.0589P)^2^+0.0000P] where P=(Fo^2^+2Fc^2^)/3'
_atom_sites_solution_hydrogens     geom
_atom_sites_solution_primary     direct
_atom_sites_solution_secondary     difmap
_refine_ls_shift/su_max     0.001
_refine_ls_shift/su_mean     0.000
_refine_diff_density_max     0.290
_refine_diff_density_min     -0.193
_refine_ls_extinction_method     none
_refine_ls_extinction_coef     ?
loop_
    _atom_type_symbol
    _atom_type_description
    _atom_type_scat_dispersion_real
    _atom_type_scat_dispersion_imag
    _atom_type_scat_source
    'C' 'C' 0.0033 0.0016
                         'International Tables Vol C Tables 4.2.6.8 and 6.1.1.4'
    'H' 'H' 0.0000 0.0000
                         'International Tables Vol C Tables 4.2.6.8 and 6.1.1.4'
    'N' 'N' 0.0061 0.0033
                         'International Tables Vol C Tables 4.2.6.8 and 6.1.1.4'
    'O' 'O' 0.0106 0.0060
                         'International Tables Vol C Tables 4.2.6.8 and 6.1.1.4'
_computing_data_collection     'KappaCCD (Nonius, 1998)'
_computing_cell_refinement     'DENZO and SCALEPACK (Otwinowski & Minor, 1997)'
_computing_data_reduction     'DENZO and SCALEPACK (Otwinowski & Minor, 1997)'
_computing_structure_solution     'SIR2004 (Burla <i>et al.</i>,  2005)'
_computing_structure_refinement     'SHELXL97 (Sheldrick, 2008)'
_computing_molecular_graphics
            'ORTEP-3 (Farrugia, 1997) and CAMERON (Pearce <i>et al.</i>,  2000)'
_computing_publication_material     'WinGX (Farrugia, 1999)'
loop_
    _atom_site_type_symbol
    _atom_site_label
    _atom_site_fract_x
    _atom_site_fract_y
    _atom_site_fract_z
    _atom_site_U_iso_or_equiv
    _atom_site_adp_type
    _atom_site_calc_flag
    _atom_site_refinement_flags
    _atom_site_occupancy
    _atom_site_disorder_assembly
    _atom_site_disorder_group
    C C1 0.4327(3) 0.15225(17) 0.90563(9) 0.0212(4) Uani d . 1 . .
    C C2 0.2258(3) 0.23416(18) 0.91199(10) 0.0251(4) Uani d . 1 . .
    H H2 0.0979 0.2342 0.8721 0.030 Uiso calc R 1 . .
    C C3 0.2140(3) 0.31609(19) 0.97933(10) 0.0280(4) Uani d . 1 . .
    H H3 0.0752 0.3705 0.9843 0.034 Uiso calc R 1 . .
    C C4 0.4025(3) 0.31936(17) 1.03941(10) 0.0261(4) Uani d . 1 . .
    C C5 0.6101(3) 0.23714(18) 1.03075(9) 0.0265(4) Uani d . 1 . .
    H H5 0.7396 0.2386 1.0701 0.032 Uiso calc R 1 . .
    C C6 0.6249(3) 0.15283(17) 0.96364(9) 0.0239(4) Uani d . 1 . .
    H H6 0.7629 0.0979 0.9583 0.029 Uiso calc R 1 . .
    C C7 0.3867(4) 0.4121(2) 1.11156(10) 0.0347(5) Uani d . 1 . .
    H H7A 0.4333 0.5184 1.1044 0.052 Uiso calc R 1 . .
    H H7B 0.4911 0.3670 1.1539 0.052 Uiso calc R 1 . .
    H H7C 0.2257 0.4099 1.1222 0.052 Uiso calc R 1 . .
    N N1 0.4466(2) 0.06544(14) 0.83447(7) 0.0236(3) Uani d . 1 . .
    H H1A 0.5927 0.0263 0.8361 0.035 Uiso calc R 1 . .
    H H1B 0.4147 0.1296 0.7945 0.035 Uiso calc R 1 . .
    H H1C 0.3409 -0.0122 0.8298 0.035 Uiso calc R 1 . .
    N N2 0.5736(3) 0.35591(15) 0.71667(8) 0.0249(3) Uani d . 1 . .
    O O1 0.7537(2) 0.31274(13) 0.75970(7) 0.0311(3) Uani d . 1 . .
    O O2 0.5852(2) 0.45260(13) 0.66347(7) 0.0339(3) Uani d . 1 . .
    O O3 0.3676(2) 0.30432(13) 0.72457(7) 0.0295(3) Uani d . 1 . .
loop_
    _atom_site_aniso_label
    _atom_site_aniso_U_11
    _atom_site_aniso_U_22
    _atom_site_aniso_U_33
    _atom_site_aniso_U_12
    _atom_site_aniso_U_13
    _atom_site_aniso_U_23
    C1 0.0282(9) 0.0117(7) 0.0233(9) -0.0041(7) 0.0031(7) 0.0006(6)
    C2 0.0245(9) 0.0180(8) 0.0312(10) -0.0018(7) -0.0012(7) 0.0002(7)
    C3 0.0290(10) 0.0182(8) 0.0373(11) 0.0018(7) 0.0066(8) -0.0007(7)
    C4 0.0381(10) 0.0130(7) 0.0285(10) -0.0053(7) 0.0095(8) 0.0016(7)
    C5 0.0333(10) 0.0207(8) 0.0241(10) -0.0042(7) 0.0001(8) 0.0029(7)
    C6 0.0261(9) 0.0167(8) 0.0291(10) 0.0000(7) 0.0051(7) 0.0036(7)
    C7 0.0524(12) 0.0222(8) 0.0305(11) -0.0023(8) 0.0097(9) -0.0023(7)
    N1 0.0277(8) 0.0166(6) 0.0260(8) -0.0014(6) 0.0022(6) 0.0002(6)
    N2 0.0290(8) 0.0169(7) 0.0279(8) 0.0011(6) 0.0018(7) -0.0022(6)
    O1 0.0276(7) 0.0305(7) 0.0326(7) 0.0051(6) -0.0038(6) 0.0023(6)
    O2 0.0354(7) 0.0252(6) 0.0397(8) -0.0020(6) 0.0008(6) 0.0139(6)
    O3 0.0277(7) 0.0267(6) 0.0338(7) -0.0015(5) 0.0041(5) 0.0052(5)
_geom_special_details
;
 All esds (except the esd in the dihedral angle between two l.s. planes)
 are estimated using the full covariance matrix.  The cell esds are taken
 into account individually in the estimation of esds in distances, angles
 and torsion angles; correlations between esds in cell parameters are only
 used when they are defined by crystal symmetry.  An approximate (isotropic)
 treatment of cell esds is used for estimating esds involving l.s. planes.
;
loop_
    _geom_bond_atom_site_label_1
    _geom_bond_atom_site_label_2
    _geom_bond_site_symmetry_2
    _geom_bond_distance
    _geom_bond_publ_flag
    C1 C6 . 1.376(2) ?
    C1 C2 . 1.386(2) ?
    C1 N1 . 1.470(2) ?
    C2 C3 . 1.388(2) ?
    C2 H2 . 0.9300 ?
    C3 C4 . 1.385(2) ?
    C3 H3 . 0.9300 ?
    C4 C5 . 1.399(2) ?
    C4 C7 . 1.513(2) ?
    C5 C6 . 1.398(2) ?
    C5 H5 . 0.9300 ?
    C6 H6 . 0.9300 ?
    C7 H7A . 0.9600 ?
    C7 H7B . 0.9600 ?
    C7 H7C . 0.9600 ?
    N1 H1A . 0.8900 ?
    N1 H1B . 0.8900 ?
    N1 H1C . 0.8900 ?
    N2 O1 . 1.2325(17) ?
    N2 O2 . 1.2592(16) ?
    N2 O3 . 1.2759(17) ?
loop_
    _geom_angle_atom_site_label_1
    _geom_angle_atom_site_label_2
    _geom_angle_atom_site_label_3
    _geom_angle_site_symmetry_1
    _geom_angle_site_symmetry_3
    _geom_angle
    _geom_angle_publ_flag
    C6 C1 C2 . . 121.53(15) ?
    C6 C1 N1 . . 119.74(14) ?
    C2 C1 N1 . . 118.73(14) ?
    C1 C2 C3 . . 118.41(16) ?
    C1 C2 H2 . . 120.8 ?
    C3 C2 H2 . . 120.8 ?
    C4 C3 C2 . . 122.09(16) ?
    C4 C3 H3 . . 119.0 ?
    C2 C3 H3 . . 119.0 ?
    C3 C4 C5 . . 118.08(16) ?
    C3 C4 C7 . . 121.01(16) ?
    C5 C4 C7 . . 120.90(17) ?
    C6 C5 C4 . . 120.75(16) ?
    C6 C5 H5 . . 119.6 ?
    C4 C5 H5 . . 119.6 ?
    C1 C6 C5 . . 119.14(16) ?
    C1 C6 H6 . . 120.4 ?
    C5 C6 H6 . . 120.4 ?
    C4 C7 H7A . . 109.5 ?
    C4 C7 H7B . . 109.5 ?
    H7A C7 H7B . . 109.5 ?
    C4 C7 H7C . . 109.5 ?
    H7A C7 H7C . . 109.5 ?
    H7B C7 H7C . . 109.5 ?
    C1 N1 H1A . . 109.5 ?
    C1 N1 H1B . . 109.5 ?
    H1A N1 H1B . . 109.5 ?
    C1 N1 H1C . . 109.5 ?
    H1A N1 H1C . . 109.5 ?
    H1B N1 H1C . . 109.5 ?
    O1 N2 O2 . . 121.47(14) ?
    O1 N2 O3 . . 121.07(14) ?
    O2 N2 O3 . . 117.45(14) ?
loop_
    _geom_hbond_atom_site_label_D
    _geom_hbond_atom_site_label_H
    _geom_hbond_atom_site_label_A
    _geom_hbond_site_symmetry_A
    _geom_hbond_distance_DH
    _geom_hbond_distance_HA
    _geom_hbond_distance_DA
    _geom_hbond_angle_DHA
    N1 H1B O3 . 0.89 1.93 2.8032(17) 167.2
    N1 H1A O2 2_646 0.89 1.93 2.8208(18) 176.6
    N1 H1C O3 2_546 0.89 2.11 2.9461(17) 157.3
    N1 H1C O2 2_546 0.89 2.46 3.1726(18) 137.8
