# Supplementary material for: 4-Methyl­anilinium nitrate
Source: Acta Crystallogr Sect E Struct Rep Online. 2009 Oct 17;65(Pt 11):o2744. doi: 10.1107/S1600536809041488 (PMC2971342; doi:10.1107/S1600536809041488)
Supplement: Supplementary file 2 [file e-65-o2744-Isup2.hkl]

#
# h,k,l, Fc-squared, Fo-squared, sigma(Fo-squared) and status flag
#
data_I
_shelx_title ' I in space group P 21/n'
_shelx_refln_list_code          4
_shelx_F_calc_maximum      120.79
_exptl_crystal_F_000       360.00
_reflns_d_resolution_high  0.6805
 
loop_
 _symmetry_equiv_pos_as_xyz
 'x, y, z'
 '-x+1/2, y+1/2, -z+1/2'
 '-x, -y, -z'
 'x-1/2, -y-1/2, z-1/2'
 
_cell_length_a     5.6725
_cell_length_b     8.5507
_cell_length_c    17.6210
_cell_angle_alpha  90.000
_cell_angle_beta   98.771
_cell_angle_gamma  90.000
 
_shelx_F_squared_multiplier     1.000
 
loop_
 _refln_index_h
 _refln_index_k
 _refln_index_l
 _refln_F_squared_calc
 _refln_F_squared_meas
 _refln_F_squared_sigma
 _refln_observed_status
   2   0   0       14.32        7.20      2.03 o
   4   0   0      326.23      338.84      4.77 o
   6   0   0      578.39      699.12     15.76 o
   8   0   0        6.80       13.64     52.36 o
   1   1   0      264.55      308.17      2.48 o
   2   1   0        2.45        0.06      1.47 o
   3   1   0       38.80       47.90      2.11 o
   4   1   0       54.13       41.96      3.03 o
   5   1   0       96.47       92.72      4.16 o
   6   1   0       17.96       12.98      6.82 o
   7   1   0        0.24       -6.06     13.46 o
   8   1   0       23.71       31.08     28.74 o
   0   2   0     4863.53     6053.23     21.73 o
   1   2   0      112.84      123.75      2.49 o
   2   2   0     1749.92     1772.42     11.63 o
   3   2   0       19.13       11.12      2.60 o
   4   2   0        1.78       -1.01      3.43 o
   5   2   0      564.49      647.39      8.38 o
   6   2   0       29.06       27.32      7.86 o
   7   2   0       13.37       14.74     14.39 o
   8   2   0       34.10       41.89     28.96 o
   1   3   0       31.08       26.88      2.13 o
   2   3   0       21.92       21.70      2.60 o
   3   3   0        1.10       -1.08      3.15 o
   4   3   0        3.23        4.55      3.98 o
   5   3   0       14.19       14.43      5.90 o
   6   3   0       41.15       33.69      8.24 o
   7   3   0        6.28       16.58     17.07 o
   8   3   0        1.92       19.06     37.58 o
   0   4   0      105.45       96.10      3.22 o
   1   4   0      196.54      236.95      3.24 o
   2   4   0      261.99      300.20      4.63 o
   3   4   0      876.70      935.02      8.85 o
   4   4   0       23.36       20.42      5.40 o
   5   4   0       60.71       48.33      6.81 o
   6   4   0        2.05       -0.81      9.23 o
   7   4   0        0.11        9.69     17.50 o
   1   5   0       79.19       86.87      3.00 o
   2   5   0       64.68       73.80      4.13 o
   3   5   0        0.98        0.45      4.21 o
   4   5   0        0.90       -2.15      5.62 o
   5   5   0       12.25       10.55      8.22 o
   6   5   0        0.16       -4.76     10.37 o
   7   5   0        2.14      -12.01     19.58 o
   0   6   0      209.60      247.24      6.49 o
   1   6   0        2.58        4.11      3.67 o
   2   6   0       12.19        8.55      4.22 o
   3   6   0       67.91       66.63      5.42 o
   4   6   0        4.07       -0.19      6.94 o
   5   6   0       36.71       24.51      8.96 o
   6   6   0        6.44        6.03     11.95 o
   7   6   0        1.37       -5.92     22.70 o
   1   7   0       29.61       25.80      4.37 o
   2   7   0       31.68       23.74      4.96 o
   3   7   0       94.63       94.76      6.92 o
   4   7   0        3.56        5.53      7.57 o
   5   7   0       10.31        3.33     10.40 o
   6   7   0        2.72        7.18     14.61 o
   0   8   0      387.53      362.13      8.17 o
   1   8   0       15.41       14.58      5.25 o
   2   8   0        6.43        6.39      6.03 o
   3   8   0      222.26      230.50      7.80 o
   4   8   0        0.05       -3.40      8.72 o
   5   8   0       10.56        8.63     12.86 o
   6   8   0        7.08        8.03     17.23 o
   1   9   0        3.00        5.18      7.00 o
   2   9   0      411.66      422.70      9.60 o
   3   9   0        0.12       -2.74      8.58 o
   4   9   0       48.33       37.43     10.98 o
   5   9   0       24.84       27.03     15.56 o
   0  10   0      127.57      125.69     12.49 o
   1  10   0       43.28       34.00      9.41 o
   2  10   0      107.56      107.03     11.00 o
   3  10   0        0.12        2.39     11.23 o
   4  10   0       10.46        3.57     13.44 o
   1  11   0       22.21       16.04     11.49 o
   2  11   0        8.78       17.29     12.66 o
   3  11   0        1.34       18.04     14.80 o
   0  12   0       48.57       48.73     23.19 o
   1  12   0       60.03       57.98     16.38 o
   2  12   0        0.38       -1.15     22.51 o
  -7   0   1      104.01      101.11     20.32 o
  -5   0   1      764.60      810.12     14.01 o
  -3   0   1       17.96       18.79      2.93 o
  -1   0   1     1847.18     1709.99     10.38 o
   1   0   1     5586.05     5909.69    115.80 o
   3   0   1        4.73        6.95      2.88 o
   5   0   1       85.12       70.54      5.84 o
   7   0   1        1.55        3.64     18.77 o
  -8   1   1        7.85       16.17     35.63 o
  -7   1   1        0.55        3.77     12.33 o
  -6   1   1        3.09       -4.71      5.54 o
  -5   1   1      561.79      609.07      6.97 o
  -4   1   1      338.17      351.40      3.56 o
  -3   1   1        0.02       -0.72      2.06 o
  -2   1   1     2798.28     2796.83     10.74 o
  -1   1   1      146.83      140.43      2.25 o
   0   1   1      598.78      630.51      2.72 o
   1   1   1     5146.56     5076.87     26.59 o
   2   1   1      438.68      386.75      2.74 o
   3   1   1        8.63        5.53      2.13 o
   4   1   1      606.72      603.14      5.08 o
   5   1   1       13.69        8.87      4.13 o
   6   1   1       52.04       50.18      8.57 o
   7   1   1        3.93        5.68     14.09 o
   8   1   1        0.13       -3.31     29.00 o
  -8   2   1        9.54       28.89     35.25 o
  -7   2   1        0.25        2.07     13.29 o
  -6   2   1       45.99       35.79      7.98 o
  -5   2   1      466.49      534.76     11.76 o
  -4   2   1        7.63        2.97      3.50 o
  -3   2   1      350.06      331.55      4.62 o
  -2   2   1     1274.26     1370.09     12.16 o
  -1   2   1      996.31     1146.18      4.78 o
   0   2   1      406.27      491.37      2.63 o
   1   2   1        3.14       40.63      2.08 o
   2   2   1        6.21        3.13      2.20 o
   3   2   1      261.76      247.62      3.26 o
   4   2   1        5.61        3.91      3.67 o
   5   2   1       26.32       27.02      5.61 o
   6   2   1      183.47      204.61     10.52 o
   7   2   1       23.03       16.49     13.77 o
   8   2   1        1.18       13.66     29.92 o
  -8   3   1        0.05       10.70     38.06 o
  -7   3   1       40.41       56.68     15.53 o
  -6   3   1       26.01       19.18      9.05 o
  -5   3   1        2.39       -0.55      5.99 o
  -4   3   1        1.55        0.07      4.19 o
  -3   3   1      292.54      301.37      5.06 o
  -2   3   1       16.73        9.17      2.88 o
  -1   3   1      384.78      380.45      3.76 o
   0   3   1        4.52        4.57      2.03 o
   1   3   1     1064.17     1059.93      6.67 o
   2   3   1      238.43      217.84      3.45 o
   3   3   1     1148.74     1261.70     12.08 o
   4   3   1      169.03      168.83      4.73 o
   5   3   1        3.96        4.37      5.74 o
   6   3   1       10.60        4.67      9.62 o
   7   3   1       54.71       66.52     17.50 o
  -7   4   1        0.51       -4.27     16.22 o
  -6   4   1        4.43        9.12      9.54 o
  -5   4   1        0.03       -1.24      6.42 o
  -4   4   1        0.52        0.86      4.93 o
  -3   4   1       23.80       28.68      4.10 o
  -2   4   1      164.71      196.54      3.81 o
  -1   4   1       20.10       16.40      2.63 o
   0   4   1     1419.40     1508.67      6.97 o
   1   4   1      630.23      676.70      5.44 o
   2   4   1      104.31       83.46      3.85 o
   3   4   1        1.93       -0.86      3.65 o
   4   4   1       49.69       45.91      5.53 o
   5   4   1        0.46       -0.54      6.60 o
   6   4   1       22.79       21.50     12.41 o
   7   4   1       13.90       27.05     18.29 o
  -7   5   1        0.24       -1.77     17.34 o
  -6   5   1        9.78       13.89     10.32 o
  -5   5   1        9.28        3.17      7.85 o
  -4   5   1       38.25       46.59      6.23 o
  -3   5   1       60.99       55.05      4.33 o
  -2   5   1      248.56      262.44      4.89 o
  -1   5   1        7.86        9.62      2.96 o
   0   5   1        0.54        1.47      3.01 o
   1   5   1        3.49        2.10      2.99 o
   2   5   1      287.61      313.61      5.39 o
   3   5   1        0.28       -2.26      4.57 o
   4   5   1       12.16        7.56      5.73 o
   5   5   1        0.00       -2.88      7.31 o
   6   5   1        1.12       -3.87     13.33 o
   7   5   1        0.01       -3.13     20.62 o
  -7   6   1        0.45       -3.60     22.06 o
  -6   6   1        0.60       -6.83     11.48 o
  -5   6   1      120.82      117.76      9.68 o
  -4   6   1       89.53       88.30      7.65 o
  -3   6   1       11.29        8.11      5.33 o
  -2   6   1      120.92      113.83      4.23 o
  -1   6   1       25.14       26.10      3.63 o
   0   6   1      287.12      294.24      4.06 o
   1   6   1       98.34      105.98      3.69 o
   2   6   1        9.60        7.64      4.00 o
   3   6   1       17.13       16.87      5.47 o
   4   6   1        0.13        4.34      6.36 o
   5   6   1       34.13       26.51      9.68 o
   6   6   1        1.16        0.32     13.11 o
   7   6   1        1.04        3.07     34.15 o
  -6   7   1        0.23        4.07     13.75 o
  -5   7   1       60.28       47.80     10.50 o
  -4   7   1       20.10       16.61      7.81 o
  -3   7   1      122.10      121.41      7.05 o
  -2   7   1       27.15       26.16      4.70 o
  -1   7   1       58.98       64.53      4.57 o
   0   7   1       10.60        6.16      4.65 o
   1   7   1      426.71      450.73      5.27 o
   2   7   1        0.12       -0.74      4.75 o
   3   7   1       18.26       17.98      5.85 o
   4   7   1       19.14       14.32      8.06 o
   5   7   1        3.37        5.47     10.89 o
   6   7   1        0.01       -1.56     14.82 o
  -6   8   1        0.22        3.52     17.89 o
  -5   8   1       14.91        9.20     12.31 o
  -4   8   1        2.15        0.52      9.06 o
  -3   8   1      141.68      159.91      8.08 o
  -2   8   1        3.21        6.47      6.16 o
  -1   8   1        9.78       10.67      5.17 o
   0   8   1       49.79       49.40      5.37 o
   1   8   1       19.12       18.64      5.42 o
   2   8   1        0.62       -0.83      5.93 o
   3   8   1       29.17       30.14      7.45 o
   4   8   1        0.54       -0.73      9.00 o
   5   8   1        3.73       -4.82     13.31 o
   6   8   1       39.15       50.64     18.52 o
  -5   9   1       39.73       47.12     13.58 o
  -4   9   1       12.29       16.46      9.94 o
  -3   9   1       51.00       43.67      8.87 o
  -2   9   1      237.72      232.78      8.34 o
  -1   9   1      130.54      138.54      7.76 o
   0   9   1        0.05       -2.17      6.27 o
   1   9   1        2.31        3.99      6.54 o
   2   9   1        1.99        2.64      7.75 o
   3   9   1        4.83        3.36      9.00 o
   4   9   1       84.46       62.41     11.16 o
   5   9   1        0.00       -4.85     16.04 o
  -5  10   1        6.87       12.87     59.79 o
  -4  10   1        4.13        6.94     13.47 o
  -3  10   1       52.44       48.00     12.05 o
  -2  10   1       53.68       53.59      9.67 o
  -1  10   1       16.75       13.58      8.43 o
   0  10   1        9.05        1.27      8.07 o
   1  10   1       21.91       16.63      9.28 o
   2  10   1       76.44       81.97     11.01 o
   3  10   1       15.37       19.09     11.53 o
   4  10   1       40.08       28.14     13.85 o
  -4  11   1        2.61       -5.72     25.78 o
  -3  11   1       10.47       22.38     14.70 o
  -2  11   1       11.65       11.72     13.00 o
  -1  11   1       13.95       17.61     11.15 o
   0  11   1      377.81      394.05     11.63 o
   1  11   1       29.10       26.60     12.42 o
   2  11   1       25.74       17.98     12.95 o
   3  11   1       25.17       25.17     15.07 o
  -2  12   1        1.91       -0.05     25.64 o
  -1  12   1       54.28       47.54     15.70 o
   0  12   1       28.23       34.16     16.32 o
   1  12   1       46.66       57.51     16.52 o
   2  12   1       20.35       21.94     29.58 o
  -6   0   2       80.02       99.70      7.96 o
  -4   0   2      332.07      357.15      4.87 o
  -2   0   2        5.52        1.86      2.06 o
   2   0   2      253.94      213.03      2.87 o
   4   0   2      803.98      845.92      9.11 o
   6   0   2       12.71       11.15     11.03 o
   8   0   2        0.08      -23.80     55.21 o
  -8   1   2        3.96       21.76     50.09 o
  -7   1   2        2.06       -4.20     13.13 o
  -6   1   2       31.34       21.11      5.74 o
  -5   1   2        3.97       17.92      3.81 o
  -4   1   2        2.14        0.58      2.74 o
  -3   1   2       11.85        7.96      2.10 o
  -2   1   2      219.61      226.40      2.36 o
  -1   1   2     1155.87     1163.64      9.52 o
   0   1   2       51.15       51.55      0.97 o
   1   1   2       79.39       96.39      1.79 o
   2   1   2     1394.33     1461.82      9.00 o
   3   1   2      112.37      103.18      2.31 o
   4   1   2      815.79      836.95      8.92 o
   5   1   2       55.17       40.20      5.40 o
   6   1   2        3.36       10.50      7.77 o
   7   1   2        5.72       13.91     15.97 o
   8   1   2        0.11        3.00     26.33 o
  -8   2   2        0.09       -4.89     37.26 o
  -7   2   2       78.72       91.99     15.41 o
  -6   2   2       58.57       57.63      7.77 o
  -5   2   2        1.59       13.61      4.45 o
  -4   2   2       47.07       41.95      3.29 o
  -3   2   2       44.21       42.86      2.70 o
  -2   2   2       45.69       55.30      2.02 o
  -1   2   2    14589.78    16573.48     49.98 o
   0   2   2      965.11     1002.21      3.91 o
   1   2   2      313.29      351.40      2.94 o
   2   2   2      920.31      987.82      9.63 o
   3   2   2       67.05       64.33      2.83 o
   4   2   2        9.91        3.38      3.86 o
   5   2   2      474.33      521.67      9.03 o
   6   2   2        0.31        0.73      9.40 o
   7   2   2        0.13        6.84     14.15 o
   8   2   2       14.47       -6.20     36.72 o
  -8   3   2        1.78      -10.82     30.07 o
  -7   3   2        3.10        4.24     15.04 o
  -6   3   2       28.33       28.66      9.61 o
  -5   3   2        0.15       -5.39      5.39 o
  -4   3   2        1.29       -0.16      4.02 o
  -3   3   2        4.75        1.42      2.98 o
  -2   3   2       88.73       91.64      2.77 o
  -1   3   2     1988.54     2122.28      6.90 o
   0   3   2      253.74      290.18      2.74 o
   1   3   2      279.72      249.58      4.06 o
   2   3   2     1120.96     1175.21     10.86 o
   3   3   2      410.28      443.62      7.43 o
   4   3   2        0.76        0.92      4.34 o
   5   3   2       32.93       24.29      6.78 o
   6   3   2        0.52        4.21      9.68 o
   7   3   2        7.09        8.08     15.40 o
  -7   4   2        7.15        0.47     16.33 o
  -6   4   2       97.93      117.26      9.55 o
  -5   4   2       57.19       48.73      7.86 o
  -4   4   2        4.72        0.68      4.83 o
  -3   4   2      408.70      430.13      5.74 o
  -2   4   2        9.86        3.79      3.15 o
  -1   4   2       51.46       61.01      3.22 o
   0   4   2       17.82       12.46      2.40 o
   1   4   2      946.94     1005.02      6.60 o
   2   4   2        0.00        1.35      3.03 o
   3   4   2      126.80      103.27      3.83 o
   4   4   2       16.98       12.93      5.18 o
   5   4   2       22.78       15.77      6.60 o
   6   4   2       13.51       15.07     10.54 o
   7   4   2       37.80       30.94     18.80 o
  -7   5   2        0.07        2.67     14.72 o
  -6   5   2       21.65       17.07     10.43 o
  -5   5   2        0.02       -1.08      7.26 o
  -4   5   2      405.49      381.85      9.99 o
  -3   5   2      168.07      177.08      4.39 o
  -2   5   2        2.18        5.14      3.63 o
  -1   5   2      152.78      166.26      3.66 o
   0   5   2       70.44       72.49      3.00 o
   1   5   2       27.78       23.46      2.79 o
   2   5   2       87.07      100.78      3.65 o
   3   5   2       26.55       18.76      5.01 o
   4   5   2        0.47       -1.15      5.75 o
   5   5   2        0.65        3.15      7.69 o
   6   5   2        1.25        4.02     13.84 o
   7   5   2       13.50       19.83     20.57 o
  -7   6   2        0.07       -6.27     18.44 o
  -6   6   2       14.58       12.73     11.19 o
  -5   6   2       27.26       26.20      8.88 o
  -4   6   2       14.41        7.62      6.98 o
  -3   6   2       32.98       26.49      5.64 o
  -2   6   2       30.45       29.16      4.20 o
  -1   6   2       94.42      100.83      3.85 o
   0   6   2       22.86       22.61      3.68 o
   1   6   2        1.50        0.13      3.80 o
   2   6   2       53.01       59.23      4.62 o
   3   6   2       46.26       54.79      5.76 o
   4   6   2        1.92        5.84      6.65 o
   5   6   2       81.78       74.36     10.92 o
   6   6   2        0.25       -2.19     15.66 o
   7   6   2        0.22       19.55     42.22 o
  -6   7   2        6.07        8.33     14.63 o
  -5   7   2        6.69       -1.79      9.90 o
  -4   7   2       81.11       76.13      9.14 o
  -3   7   2        7.51        3.47      6.38 o
  -2   7   2        1.16        4.06      4.83 o
  -1   7   2        0.50        6.21      4.42 o
   0   7   2        3.24        8.53      4.22 o
   1   7   2      294.03      307.07      6.31 o
   2   7   2       15.68       10.35      5.16 o
   3   7   2       49.37       38.31      6.41 o
   4   7   2       56.30       42.49      8.41 o
   5   7   2        4.47        9.37     11.08 o
   6   7   2        0.17        4.29     21.03 o
  -6   8   2       18.08       25.18     16.87 o
  -5   8   2        5.76        2.13     11.87 o
  -4   8   2        5.28        5.26      8.85 o
  -3   8   2       17.50       17.49      7.23 o
  -2   8   2        3.37        2.32      6.22 o
  -1   8   2      270.12      270.52      5.35 o
   0   8   2       94.97      103.18      5.34 o
   1   8   2        1.03        3.27      5.45 o
   2   8   2        8.65       12.08      5.89 o
   3   8   2       16.21       14.10      7.08 o
   4   8   2        1.51       -0.39      9.35 o
   5   8   2        3.51       -0.44     13.36 o
   6   8   2        4.71        1.17     30.78 o
  -5   9   2       10.30       15.99     15.15 o
  -4   9   2       13.76       20.94     10.39 o
  -3   9   2        2.92        1.69      8.93 o
  -2   9   2       17.89       21.75      7.54 o
  -1   9   2       19.13       24.17      6.77 o
   0   9   2       31.85       31.94      6.36 o
   1   9   2       23.13       26.93      7.21 o
   2   9   2        1.55        1.52      7.26 o
   3   9   2       18.26       17.93      9.02 o
   4   9   2        3.30       -2.23     11.20 o
   5   9   2        0.39       -7.69     16.79 o
  -5  10   2        6.68        0.80     28.16 o
  -4  10   2       32.52       32.61     13.40 o
  -3  10   2       49.80       34.40     11.33 o
  -2  10   2       34.96       34.26     10.15 o
  -1  10   2      191.93      193.61      9.62 o
   0  10   2       14.81       13.04      8.42 o
   1  10   2        0.17        4.61      8.73 o
   2  10   2      217.28      234.08     10.97 o
   3  10   2        2.92       10.16     11.69 o
   4  10   2      140.81      137.08     17.08 o
  -4  11   2        0.26        4.13     25.38 o
  -3  11   2       39.18       33.39     15.23 o
  -2  11   2        9.42       22.35     12.47 o
  -1  11   2       43.65       35.86     12.03 o
   0  11   2       49.72       50.09     11.88 o
   1  11   2       79.62       80.37     12.51 o
   2  11   2        4.12       -1.97     13.04 o
   3  11   2       58.04       67.00     15.75 o
  -2  12   2        5.94       12.67     22.65 o
  -1  12   2       11.73       -3.32     16.82 o
   0  12   2       78.09       76.51     16.40 o
   1  12   2       38.35       32.87     16.76 o
   2  12   2        8.82       18.79     36.52 o
  -7   0   3        9.18        9.13     16.83 o
  -5   0   3       40.75       30.23      5.56 o
  -3   0   3     1994.02     2022.11     19.22 o
  -1   0   3     3362.24     3598.19     39.86 o
   1   0   3        6.24       13.91      2.81 o
   3   0   3      136.90      140.50      3.30 o
   5   0   3     1699.92     2019.64     44.76 o
   7   0   3       15.29       13.44     18.98 o
  -8   1   3       14.67       16.65     51.82 o
  -7   1   3        0.19        1.44     11.93 o
  -6   1   3       39.03       35.79      6.01 o
  -5   1   3       32.61       25.12      4.01 o
  -4   1   3       18.64        9.52      2.82 o
  -3   1   3     1884.40     2001.68     10.04 o
  -2   1   3       82.32       68.82      1.78 o
  -1   1   3     1073.17     1080.68      7.41 o
   0   1   3     3662.00     3780.27      7.69 o
   1   1   3     1490.51     1424.30     10.25 o
   2   1   3     1409.12     1460.41      8.62 o
   3   1   3       40.29       50.95      2.44 o
   4   1   3        1.82        1.46      3.26 o
   5   1   3        1.71       -0.47      5.75 o
   6   1   3       50.57       50.46      8.98 o
   7   1   3        5.53       10.15     17.06 o
   8   1   3       19.22       23.18     38.68 o
  -8   2   3       20.69       41.58     37.26 o
  -7   2   3        0.00        9.18     12.42 o
  -6   2   3      189.29      205.85      8.67 o
  -5   2   3       44.63       33.10      4.82 o
  -4   2   3       45.84       42.34      3.50 o
  -3   2   3      495.51      560.13      4.20 o
  -2   2   3       42.37       46.01      2.20 o
  -1   2   3     4131.24     4355.91     22.35 o
   0   2   3     8656.13     9866.52     25.79 o
   1   2   3       68.63       74.23      2.03 o
   2   2   3       10.03        7.71      2.40 o
   3   2   3      149.39      181.18      3.19 o
   4   2   3       97.18       88.04      4.46 o
   5   2   3      370.35      382.28      9.35 o
   6   2   3       25.19       23.12      9.85 o
   7   2   3       32.31       28.00     14.69 o
  -8   3   3        1.26       -7.82     27.43 o
  -7   3   3        0.39       -0.37     13.72 o
  -6   3   3        0.06        1.89      8.57 o
  -5   3   3       73.62       77.53      6.07 o
  -4   3   3        5.46        3.64      4.34 o
  -3   3   3       88.72       76.78      3.32 o
  -2   3   3      403.65      445.56      5.22 o
  -1   3   3     1076.43     1149.30      8.45 o
   0   3   3       15.34       18.83      2.13 o
   1   3   3      183.81      172.67      2.28 o
   2   3   3       54.67       67.10      2.54 o
   3   3   3      579.50      563.71      7.43 o
   4   3   3        1.67        1.64      4.63 o
   5   3   3       27.12       25.83      6.87 o
   6   3   3        1.19        0.72      9.79 o
   7   3   3        5.06       10.26     15.00 o
  -7   4   3       24.76       29.20     13.56 o
  -6   4   3      373.95      412.46     10.35 o
  -5   4   3       35.26       27.08      7.51 o
  -4   4   3        7.10        2.59      4.78 o
  -3   4   3       99.09       89.41      3.87 o
  -2   4   3      248.85      260.63      4.13 o
  -1   4   3      461.94      499.54      4.83 o
   0   4   3     2086.54     2314.89     11.60 o
   1   4   3       25.87       27.85      2.46 o
   2   4   3      626.34      609.37      7.08 o
   3   4   3       77.98       68.36      4.25 o
   4   4   3       28.94       22.00      5.61 o
   5   4   3        4.04        3.17      6.89 o
   6   4   3       17.17       21.52     10.85 o
   7   4   3        7.64        5.56     19.39 o
  -7   5   3        0.01        0.92     14.62 o
  -6   5   3        5.60        2.51     10.00 o
  -5   5   3       26.01       13.24      7.57 o
  -4   5   3       17.01       17.22      5.96 o
  -3   5   3      189.46      170.01      4.74 o
  -2   5   3      313.01      300.69      4.03 o
  -1   5   3       90.81       85.78      3.50 o
   0   5   3      198.51      217.00      3.26 o
   1   5   3      339.84      348.53      4.72 o
   2   5   3       16.38       10.24      3.55 o
   3   5   3        9.94        6.66      5.00 o
   4   5   3        7.47        2.55      6.31 o
   5   5   3       32.00       32.83      8.32 o
   6   5   3        6.38       -0.84     14.14 o
   7   5   3        4.12        8.21     21.84 o
  -7   6   3        8.01        2.38     19.22 o
  -6   6   3        0.77       -7.04     11.70 o
  -5   6   3        4.85        9.56      8.49 o
  -4   6   3       50.41       42.11      7.33 o
  -3   6   3        2.11       -1.06      5.27 o
  -2   6   3      111.17      104.43      4.48 o
  -1   6   3      144.34      137.56      3.93 o
   0   6   3       25.26       18.90      3.68 o
   1   6   3       85.98       97.54      3.66 o
   2   6   3      195.45      207.64      4.83 o
   3   6   3        2.09        3.55      5.18 o
   4   6   3        0.01        1.03      6.71 o
   5   6   3      145.66      148.27     10.46 o
   6   6   3        0.25       -5.85     16.43 o
  -6   7   3       42.52       38.10     13.78 o
  -5   7   3        2.77        0.34     10.12 o
  -4   7   3        7.47        0.95      8.19 o
  -3   7   3       14.83        9.02      6.39 o
  -2   7   3       85.85       85.33      5.92 o
  -1   7   3       69.05       78.39      4.69 o
   0   7   3       70.43       74.62      4.25 o
   1   7   3      131.62      143.76      4.84 o
   2   7   3      185.10      180.14      5.31 o
   3   7   3       13.27        8.07      6.08 o
   4   7   3        1.52        1.21      7.55 o
   5   7   3        0.68        1.37     11.59 o
   6   7   3       33.76       30.81     19.32 o
  -6   8   3       21.34       16.40     17.54 o
  -5   8   3        2.44        3.71     11.28 o
  -4   8   3       52.94       53.08      9.99 o
  -3   8   3      183.94      180.78      9.42 o
  -2   8   3       45.54       40.72      6.42 o
  -1   8   3       57.64       55.76      6.01 o
   0   8   3       27.03       26.11      5.58 o
   1   8   3        7.95        3.09      5.60 o
   2   8   3      113.26      113.68      6.52 o
   3   8   3      125.02      129.92      7.79 o
   4   8   3        1.71       -1.04      9.35 o
   5   8   3       27.39       28.62     13.91 o
   6   8   3        0.09       -0.84     52.27 o
  -5   9   3        9.30       12.94     15.13 o
  -4   9   3        1.36       10.41     10.35 o
  -3   9   3        1.06        3.04      8.67 o
  -2   9   3       13.10       11.75      7.57 o
  -1   9   3      284.95      287.05      7.23 o
   0   9   3      198.96      197.21      7.29 o
   1   9   3       15.75       17.57      6.76 o
   2   9   3       46.45       39.94      8.12 o
   3   9   3       69.79       83.49      9.66 o
   4   9   3        2.74       -1.32     12.72 o
   5   9   3       10.80        3.95     17.93 o
  -5  10   3        0.17       10.92     26.54 o
  -4  10   3        0.23       12.73     13.32 o
  -3  10   3       32.61       31.19     11.20 o
  -2  10   3       24.61       21.53      9.79 o
  -1  10   3      109.94      109.87      9.55 o
   0  10   3       22.40       14.48      8.75 o
   1  10   3        0.05        5.62      9.16 o
   2  10   3        0.83       -0.27     10.35 o
   3  10   3      183.29      193.84     13.09 o
   4  10   3      107.07       88.96     17.13 o
  -4  11   3        0.22      -14.60     25.17 o
  -3  11   3       41.81       39.60     15.11 o
  -2  11   3      141.39      148.54     12.81 o
  -1  11   3       94.90       74.37     11.82 o
   0  11   3        1.09       -6.20     11.72 o
   1  11   3        8.29       18.85     11.93 o
   2  11   3       10.90        6.97     13.28 o
   3  11   3       61.13       44.30     16.23 o
  -2  12   3       11.65       12.04     22.45 o
  -1  12   3        1.22        3.73     16.14 o
   0  12   3        8.97        6.79     16.13 o
   1  12   3        6.03        8.48     16.93 o
   2  12   3        0.71       29.57     32.86 o
  -6   0   4       58.46       43.47      7.81 o
  -4   0   4      244.57      244.07      4.72 o
  -2   0   4     5308.73     5318.22     18.18 o
   0   0   4     1315.39     1351.92      6.60 o
   2   0   4        7.69        4.19      2.38 o
   4   0   4       65.31       54.10      5.24 o
   6   0   4       18.66       20.05     13.35 o
  -8   1   4        1.55        1.37     37.54 o
  -7   1   4        1.81        1.26     10.79 o
  -6   1   4        3.25        0.96      5.74 o
  -5   1   4        6.24        4.94      3.69 o
  -4   1   4       56.09       45.63      2.98 o
  -3   1   4       52.54       49.41      2.27 o
  -2   1   4       17.27       13.35      1.83 o
  -1   1   4        6.63       17.89      1.49 o
   0   1   4     1155.55     1161.20      8.26 o
   1   1   4        3.77        1.90      1.69 o
   2   1   4      236.09      265.67      2.95 o
   3   1   4      422.00      428.08      4.71 o
   4   1   4       82.99       77.56      4.15 o
   5   1   4        7.07        5.63      6.16 o
   6   1   4       10.23        8.70      9.11 o
   7   1   4        9.43       16.75     17.31 o
  -8   2   4       21.55       48.55     37.31 o
  -7   2   4        6.64        5.67     12.25 o
  -6   2   4       85.58      104.91      8.51 o
  -5   2   4        8.89        4.04      4.37 o
  -4   2   4        2.72        0.92      3.31 o
  -3   2   4      105.50      109.76      2.54 o
  -2   2   4      409.11      416.45      7.39 o
  -1   2   4        2.97        1.12      2.05 o
   0   2   4     5794.40     6425.79     16.98 o
   1   2   4      522.87      502.19      4.35 o
   2   2   4      440.89      438.61      4.17 o
   3   2   4      480.57      482.47      5.68 o
   4   2   4      400.02      407.40      7.23 o
   5   2   4       12.83       13.87      7.02 o
   6   2   4        3.02       -0.31      9.68 o
   7   2   4        0.98       -2.39     17.78 o
  -8   3   4        0.72      -12.09     27.09 o
  -7   3   4        6.04        7.02     13.56 o
  -6   3   4        4.76        1.38      8.11 o
  -5   3   4      347.50      340.18      7.10 o
  -4   3   4       20.44        8.14      4.37 o
  -3   3   4       25.92       25.05      3.40 o
  -2   3   4      454.93      448.89      4.76 o
  -1   3   4      860.46      928.76      7.19 o
   0   3   4       13.75       20.02      2.19 o
   1   3   4       92.27       89.26      2.24 o
   2   3   4       28.32       21.98      3.01 o
   3   3   4      116.54      115.31      4.02 o
   4   3   4      103.99      106.10      4.91 o
   5   3   4        4.94        2.47      7.76 o
   6   3   4       13.82       11.81     10.29 o
   7   3   4        2.12       -9.52     15.72 o
  -7   4   4       48.21       48.24     16.21 o
  -6   4   4       29.98       68.37      9.52 o
  -5   4   4      261.73      275.21     10.81 o
  -4   4   4        0.02        0.11      4.99 o
  -3   4   4      240.26      241.74      4.39 o
  -2   4   4      303.93      299.05      4.28 o
  -1   4   4     1142.49     1241.19      9.18 o
   0   4   4       31.79       32.95      2.47 o
   1   4   4      110.47      125.04      2.79 o
   2   4   4       58.50       58.35      2.93 o
   3   4   4       20.71       16.17      4.35 o
   4   4   4       51.84       51.94      6.33 o
   5   4   4       48.46       46.95      9.69 o
   6   4   4       50.65       47.68     12.14 o
   7   4   4        9.91       24.57     18.64 o
  -7   5   4       19.06       15.62     17.56 o
  -6   5   4        5.05        7.51     10.13 o
  -5   5   4      156.68      147.74      8.17 o
  -4   5   4        3.39       -2.57      5.68 o
  -3   5   4       86.59       76.24      5.12 o
  -2   5   4      447.26      465.14      5.59 o
  -1   5   4      122.07      122.29      3.60 o
   0   5   4      285.35      319.83      4.11 o
   1   5   4       25.02       27.12      3.29 o
   2   5   4       13.16        8.75      3.87 o
   3   5   4        0.59        3.16      4.77 o
   4   5   4       75.94       71.18      7.25 o
   5   5   4        9.85        8.74     10.03 o
   6   5   4       16.76        7.31     13.77 o
   7   5   4       15.19       26.16     23.31 o
  -7   6   4        2.03       25.44     18.97 o
  -6   6   4        0.94       -2.54     11.60 o
  -5   6   4        8.41        3.87      8.52 o
  -4   6   4        1.36        1.71      6.63 o
  -3   6   4      253.05      264.32      5.75 o
  -2   6   4      179.40      182.33      5.71 o
  -1   6   4       10.08        8.51      4.37 o
   0   6   4     1037.99     1104.70      6.23 o
   1   6   4      530.33      560.44      7.43 o
   2   6   4       24.98       21.08      4.93 o
   3   6   4       80.25       87.27      5.63 o
   4   6   4        0.16        5.82      6.51 o
   5   6   4       18.51       27.62     11.51 o
   6   6   4       77.81       61.13     18.75 o
  -6   7   4       40.46       53.20     15.17 o
  -5   7   4       67.37       82.76     10.39 o
  -4   7   4      149.37      144.27      9.18 o
  -3   7   4       38.31       33.29      6.57 o
  -2   7   4       37.90       35.14      6.18 o
  -1   7   4       43.61       48.13      4.74 o
   0   7   4       67.15       72.07      4.40 o
   1   7   4       26.17       22.05      4.98 o
   2   7   4      155.22      170.44      5.69 o
   3   7   4       43.47       44.04      6.58 o
   4   7   4        5.70        1.84      8.65 o
   5   7   4       13.64       14.08     14.88 o
   6   7   4       34.72       28.16     20.07 o
  -6   8   4        4.73        0.18     18.08 o
  -5   8   4        2.14        2.55     11.89 o
  -4   8   4        0.59        4.29      9.76 o
  -3   8   4        0.19       -5.67      8.03 o
  -2   8   4      416.73      430.24      7.45 o
  -1   8   4       30.85       22.77      5.63 o
   0   8   4       54.72       55.66      5.85 o
   1   8   4        1.36       -5.61      5.63 o
   2   8   4       51.05       42.43      6.68 o
   3   8   4       89.79       91.41      8.13 o
   4   8   4      144.58      147.58     11.39 o
   5   8   4        0.00       -6.98     18.29 o
  -5   9   4        3.64       -2.00     15.10 o
  -4   9   4       22.41       15.81     12.32 o
  -3   9   4       13.52        8.91      8.95 o
  -2   9   4      146.93      146.04      8.12 o
  -1   9   4       62.87       72.41      7.11 o
   0   9   4      170.88      165.82      7.39 o
   1   9   4        2.58       -3.78      6.92 o
   2   9   4        0.18       -0.08      7.80 o
   3   9   4       52.04       52.32      9.51 o
   4   9   4       30.03       28.84     13.30 o
   5   9   4        6.74        9.42     22.17 o
  -5  10   4        4.48        5.79     26.07 o
  -4  10   4       25.90       34.48     13.72 o
  -3  10   4        0.72       -1.73     11.29 o
  -2  10   4        7.11        6.27      9.51 o
  -1  10   4       18.24       17.36      9.02 o
   0  10   4       44.36       31.46      9.08 o
   1  10   4       25.24       26.63      9.01 o
   2  10   4       62.09       52.80     10.58 o
   3  10   4       67.17       64.59     12.84 o
   4  10   4       11.57       16.25     16.59 o
  -3  11   4        8.10        1.82     15.03 o
  -2  11   4       42.59       44.33     12.89 o
  -1  11   4       32.19       30.53     11.64 o
   0  11   4        0.59       -2.03     11.53 o
   1  11   4       27.44       32.52     12.10 o
   2  11   4       70.50       64.66     13.72 o
   3  11   4        0.52       16.01     19.01 o
  -2  12   4        1.53      -17.68     32.67 o
  -1  12   4        4.17        5.42     16.72 o
   0  12   4        0.83       -0.51     15.97 o
   1  12   4       51.81       52.52     24.81 o
  -7   0   5        8.18        5.25     15.23 o
  -5   0   5        6.40        2.92      5.16 o
  -3   0   5      145.76      115.68      3.40 o
  -1   0   5     1227.39     1136.74      5.89 o
   1   0   5     1026.53      987.65      9.78 o
   3   0   5       17.96        5.71      3.73 o
   5   0   5      226.47      238.68      9.53 o
   7   0   5        7.22        6.92     21.55 o
  -8   1   5        0.11       11.50     53.63 o
  -7   1   5        3.54        1.45     10.50 o
  -6   1   5        0.31       -3.08      6.30 o
  -5   1   5       52.28       38.27      4.43 o
  -4   1   5      408.80      437.21      4.45 o
  -3   1   5        0.00       -0.03      2.49 o
  -2   1   5       73.57       78.19      2.06 o
  -1   1   5      598.75      601.27      3.75 o
   0   1   5     1459.24     1390.04     14.05 o
   1   1   5      891.53      892.75      9.16 o
   2   1   5     1216.49     1188.03      6.38 o
   3   1   5        9.59       13.46      3.18 o
   4   1   5        9.22        8.83      4.73 o
   5   1   5        0.09        0.13      6.82 o
   6   1   5        5.17        1.62      9.58 o
   7   1   5       97.02       97.08     19.50 o
  -8   2   5        0.01        7.44     57.13 o
  -7   2   5        6.46        4.87     12.99 o
  -6   2   5        4.49        7.34      6.77 o
  -5   2   5       43.38       41.57      5.32 o
  -4   2   5        0.97        2.54      3.31 o
  -3   2   5        9.14        5.82      2.56 o
  -2   2   5      165.16      180.43      3.46 o
  -1   2   5        0.00        1.92      2.11 o
   0   2   5      532.73      490.34      3.62 o
   1   2   5        7.14       10.30      1.88 o
   2   2   5       25.00       19.10      2.93 o
   3   2   5        2.68        1.09      3.43 o
   4   2   5      484.28      474.32      7.72 o
   5   2   5        3.91       -0.38      7.02 o
   6   2   5        0.97       -3.13     10.07 o
   7   2   5       13.01       19.83     18.88 o
  -8   3   5        0.29      -16.65     40.57 o
  -7   3   5        4.96        2.47     13.28 o
  -6   3   5      123.88      119.05      9.32 o
  -5   3   5       15.54       10.09      5.99 o
  -4   3   5        0.78        1.58      4.48 o
  -3   3   5      137.96      130.00      4.14 o
  -2   3   5      249.63      221.69      5.25 o
  -1   3   5      572.46      589.49      6.09 o
   0   3   5      168.39      230.65      3.77 o
   1   3   5       26.37       23.80      2.34 o
   2   3   5        3.73        2.27      2.77 o
   3   3   5        3.58        3.15      4.02 o
   4   3   5      462.53      485.78      8.90 o
   5   3   5       24.88       20.23      8.53 o
   6   3   5        1.49        0.86     10.72 o
   7   3   5        1.35        4.00     15.97 o
  -7   4   5       94.30      115.19     16.07 o
  -6   4   5        2.44        5.49      9.12 o
  -5   4   5        5.08        6.87      6.42 o
  -4   4   5       67.10       62.70      5.23 o
  -3   4   5      108.62       92.28      4.47 o
  -2   4   5      613.47      645.79      9.07 o
  -1   4   5     1181.91     1221.48      8.20 o
   0   4   5      339.92      333.50      3.70 o
   1   4   5        0.20       12.57      2.89 o
   2   4   5      189.42      190.94      3.63 o
   3   4   5      123.21      118.52      4.62 o
   4   4   5      254.68      240.67      7.29 o
   5   4   5        1.87        5.40      8.44 o
   6   4   5        9.67        2.75     11.78 o
   7   4   5        3.88       -1.05     17.92 o
  -7   5   5        0.47        1.57     17.94 o
  -6   5   5       48.01       40.52     11.76 o
  -5   5   5       69.86       64.14      8.18 o
  -4   5   5        6.15        6.17      5.78 o
  -3   5   5       37.28       30.07      5.66 o
  -2   5   5      117.22      108.82      3.90 o
  -1   5   5      440.94      460.62      5.03 o
   0   5   5      167.33      178.24      3.33 o
   1   5   5     1139.52     1175.90     11.29 o
   2   5   5        7.72        6.03      4.01 o
   3   5   5       40.64       44.13      4.63 o
   4   5   5      116.66      114.76      7.11 o
   5   5   5       71.40       65.58     10.48 o
   6   5   5        6.09        5.25     14.15 o
   7   5   5       16.10        0.74     59.39 o
  -7   6   5      175.75      236.75     21.96 o
  -6   6   5       28.83       34.10     12.83 o
  -5   6   5        1.49        2.08      9.19 o
  -4   6   5        3.18        6.68      6.94 o
  -3   6   5       31.31       26.04      5.68 o
  -2   6   5        0.50        8.22      5.32 o
  -1   6   5      606.09      631.51      6.64 o
   0   6   5       73.17       72.78      3.86 o
   1   6   5        7.06        6.82      4.04 o
   2   6   5      283.34      307.37      6.47 o
   3   6   5       13.93       16.58      5.52 o
   4   6   5        2.49        2.40      7.30 o
   5   6   5        6.38        4.43     11.80 o
   6   6   5        2.68        1.48     18.11 o
  -6   7   5       10.08       15.12     14.84 o
  -5   7   5        9.38        8.89     10.74 o
  -4   7   5      163.92      160.41      9.16 o
  -3   7   5        4.66        4.94      6.46 o
  -2   7   5        0.69        5.34      5.93 o
  -1   7   5      167.42      176.28      5.09 o
   0   7   5       23.66       20.47      4.55 o
   1   7   5        6.93        3.39      5.09 o
   2   7   5      154.57      165.93      5.92 o
   3   7   5        7.16       13.17      6.44 o
   4   7   5        3.00        1.74      8.57 o
   5   7   5        7.63        0.02     14.05 o
   6   7   5       17.35        7.44     21.68 o
  -6   8   5        0.20       -2.62     20.18 o
  -5   8   5       70.52       64.01     13.10 o
  -4   8   5        5.46        1.75      9.79 o
  -3   8   5       84.32       79.35      8.93 o
  -2   8   5      349.93      375.17      6.80 o
  -1   8   5       11.17        7.75      5.79 o
   0   8   5      146.23      147.34      5.94 o
   1   8   5       10.04        6.70      5.92 o
   2   8   5      124.75      128.44      6.79 o
   3   8   5       56.16       56.36      8.03 o
   4   8   5      217.76      227.60     11.00 o
   5   8   5       13.24       16.92     18.24 o
  -5   9   5       10.37       10.63     16.17 o
  -4   9   5        1.22       -0.34     11.92 o
  -3   9   5        6.26        7.76      8.93 o
  -2   9   5       28.45       28.05      7.82 o
  -1   9   5       15.28       18.89      7.35 o
   0   9   5        0.47        4.02      6.95 o
   1   9   5        5.38        4.06      6.89 o
   2   9   5       19.72       18.66      8.16 o
   3   9   5       33.47       32.38      9.37 o
   4   9   5       28.93       27.63     14.87 o
   5   9   5        6.78       15.45     37.09 o
  -4  10   5       68.97       63.20     14.12 o
  -3  10   5       79.49       84.97     11.68 o
  -2  10   5        0.10       -2.49     10.22 o
  -1  10   5        2.87       11.55      9.13 o
   0  10   5        8.17        5.53      8.91 o
   1  10   5        1.10        3.95      9.42 o
   2  10   5       61.99       65.60     10.69 o
   3  10   5       11.62        9.18     14.49 o
   4  10   5       17.48        6.72     17.73 o
  -3  11   5        0.08        2.04     15.10 o
  -2  11   5        2.43        5.63     13.28 o
  -1  11   5        0.01        1.78     12.08 o
   0  11   5        5.94        4.62     11.83 o
   1  11   5       22.94       26.69     12.23 o
   2  11   5       11.23        4.08     14.39 o
   3  11   5        1.05       17.06     26.20 o
  -2  12   5        0.69        8.61     41.29 o
  -1  12   5        0.35        6.30     20.46 o
   0  12   5        1.91        5.52     16.39 o
   1  12   5        5.55        7.19     27.35 o
  -6   0   6       37.54       29.99      9.85 o
  -4   0   6        2.52        2.78      4.45 o
  -2   0   6      544.92      490.21      5.69 o
   0   0   6       72.42       74.43      2.76 o
   2   0   6     1582.02     1751.62     17.41 o
   4   0   6      240.02      247.11      9.50 o
   6   0   6        0.15       -0.21     15.24 o
  -8   1   6        0.42       -2.34     26.41 o
  -7   1   6        1.74       -1.41     10.62 o
  -6   1   6        0.36       -6.12      7.05 o
  -5   1   6        0.55       -0.90      4.54 o
  -4   1   6      284.40      289.32      3.84 o
  -3   1   6      103.92      100.21      2.76 o
  -2   1   6        0.92        1.09      2.15 o
  -1   1   6       30.92       41.44      1.73 o
   0   1   6      701.25      672.33      3.75 o
   1   1   6      317.10      270.45      3.67 o
   2   1   6     1456.44     1640.42      8.19 o
   3   1   6       23.15       16.81      3.31 o
   4   1   6      115.60      102.48      5.61 o
   5   1   6       20.52       12.93      7.21 o
   6   1   6       62.28       59.78     11.67 o
   7   1   6        0.94        6.14     19.03 o
  -8   2   6        0.00       -3.97     22.37 o
  -7   2   6        6.05       -1.04     13.31 o
  -6   2   6      105.58      108.79      8.49 o
  -5   2   6        3.71        2.22      4.87 o
  -4   2   6        5.13        1.62      3.66 o
  -3   2   6      786.71      756.78      8.74 o
  -2   2   6      100.99      107.21      3.02 o
  -1   2   6     1378.48     1374.32      7.14 o
   0   2   6     2956.11     3071.26     12.53 o
   1   2   6       93.54       82.08      1.92 o
   2   2   6      193.24      188.50      2.67 o
   3   2   6       39.07       41.00      3.72 o
   4   2   6       64.42       66.30      6.44 o
   5   2   6       98.07       85.19      7.97 o
   6   2   6       34.84       26.74     12.57 o
   7   2   6        2.65       -2.71     19.05 o
  -8   3   6        0.24       -5.07     30.29 o
  -7   3   6        1.01        4.01     13.70 o
  -6   3   6        2.08        2.25      8.79 o
  -5   3   6       33.31       38.46      6.24 o
  -4   3   6      257.94      244.63      8.17 o
  -3   3   6      187.23      183.96      3.72 o
  -2   3   6       11.59       11.77      3.00 o
  -1   3   6       23.11       24.90      2.67 o
   0   3   6      935.37     1023.04      6.81 o
   1   3   6       36.25       39.88      2.41 o
   2   3   6        2.80        2.52      2.91 o
   3   3   6       45.40       30.57      4.26 o
   4   3   6       84.71       80.55      6.93 o
   5   3   6        7.08        6.44      8.10 o
   6   3   6        1.93       11.50     11.60 o
   7   3   6        5.25        0.04     20.86 o
  -7   4   6        6.90       14.36     15.58 o
  -6   4   6       29.77       24.04     10.74 o
  -5   4   6       91.90      100.88      7.54 o
  -4   4   6       94.63       90.29      6.13 o
  -3   4   6       71.66       55.46      4.60 o
  -2   4   6      345.71      369.92      6.22 o
  -1   4   6     3511.96     3904.70     28.95 o
   0   4   6       53.61       53.10      3.06 o
   1   4   6       30.47       32.96      2.93 o
   2   4   6       76.77       84.14      3.44 o
   3   4   6      275.77      271.14      4.41 o
   4   4   6       29.34       20.62      7.08 o
   5   4   6      422.69      435.70     13.63 o
   6   4   6        0.89        1.56     12.21 o
   7   4   6        4.63        2.89     19.02 o
  -7   5   6       10.84       21.90     18.45 o
  -6   5   6      104.18      138.04     14.21 o
  -5   5   6        0.03        2.40      7.74 o
  -4   5   6        4.11        5.14      5.76 o
  -3   5   6       24.26       22.74      5.34 o
  -2   5   6       93.50       92.54      4.41 o
  -1   5   6      193.87      185.83      3.75 o
   0   5   6        0.21        2.58      3.30 o
   1   5   6      220.43      217.49      5.01 o
   2   5   6      103.86      106.69      4.71 o
   3   5   6      313.95      356.12      5.54 o
   4   5   6        3.87       -1.86      6.68 o
   5   5   6       27.02       21.46     10.21 o
   6   5   6       23.50        6.29     13.81 o
   7   5   6       15.59       23.27     62.79 o
  -7   6   6        4.42       22.96     20.32 o
  -6   6   6       94.11       96.79     14.70 o
  -5   6   6        3.42        3.86      8.95 o
  -4   6   6        4.82        5.61      7.14 o
  -3   6   6      598.19      642.93     16.06 o
  -2   6   6      954.00      987.05     14.07 o
  -1   6   6        1.73        4.41      4.26 o
   0   6   6      125.02      125.03      3.95 o
   1   6   6        3.55        8.26      4.18 o
   2   6   6       56.67       65.14      5.05 o
   3   6   6      286.98      305.82      9.93 o
   4   6   6        2.27        1.75      7.83 o
   5   6   6        4.80       12.93     11.46 o
   6   6   6        2.00       -0.47     17.28 o
  -6   7   6        6.82       12.78     16.54 o
  -5   7   6        1.22        3.91     11.11 o
  -4   7   6       15.20       12.42      8.07 o
  -3   7   6      151.19      157.06      6.75 o
  -2   7   6        2.30        2.14      5.89 o
  -1   7   6      340.93      343.31      5.47 o
   0   7   6        2.14       -1.69      4.68 o
   1   7   6        0.07        1.03      5.02 o
   2   7   6      215.65      225.78      6.05 o
   3   7   6      134.08      135.32      7.00 o
   4   7   6       52.96       39.74      9.99 o
   5   7   6        0.49       -5.58     14.59 o
   6   7   6        8.27       11.88     23.50 o
  -6   8   6        1.87        5.81     20.41 o
  -5   8   6       27.97       31.72     13.82 o
  -4   8   6        0.02       -0.63     10.10 o
  -3   8   6        2.29        3.41      8.25 o
  -2   8   6       69.03       66.09      7.79 o
  -1   8   6      108.35      115.70      5.99 o
   0   8   6       61.56       57.55      6.43 o
   1   8   6       80.31       82.59      6.27 o
   2   8   6      324.72      341.16      7.08 o
   3   8   6      104.71      106.16      9.32 o
   4   8   6       24.82       23.90     11.79 o
   5   8   6       25.50       40.25     20.30 o
  -5   9   6        9.78        6.48     16.64 o
  -4   9   6       13.66       14.98     12.84 o
  -3   9   6        0.45        0.27      9.03 o
  -2   9   6        0.29        5.15      7.62 o
  -1   9   6       25.66       27.11      7.55 o
   0   9   6       40.82       33.60      7.53 o
   1   9   6        0.34       -1.32      7.51 o
   2   9   6        0.07        6.99      7.90 o
   3   9   6       19.99       16.53     10.88 o
   4   9   6      104.45       86.85     16.11 o
   5   9   6        1.09       -8.60     40.32 o
  -4  10   6        6.37        7.18     13.64 o
  -3  10   6       47.57       47.61     11.90 o
  -2  10   6       11.46        5.58     10.42 o
  -1  10   6        1.22        6.99      9.11 o
   0  10   6       14.60       17.34      9.15 o
   1  10   6       10.06       16.35      9.77 o
   2  10   6        1.00        9.70     10.89 o
   3  10   6        0.58        9.11     13.75 o
   4  10   6       12.63       11.43     25.10 o
  -3  11   6       16.19        7.79     15.54 o
  -2  11   6        1.82        3.43     13.56 o
  -1  11   6       23.87       28.63     12.57 o
   0  11   6        0.00       -8.33     12.08 o
   1  11   6        1.78        0.43     12.58 o
   2  11   6        1.27        3.80     14.36 o
   3  11   6       19.14       18.35     28.80 o
  -1  12   6        2.15        5.74     20.90 o
   0  12   6        9.23       15.98     22.98 o
   1  12   6        5.67       -9.77     30.91 o
  -7   0   7       12.64        0.06     15.15 o
  -5   0   7       18.64        4.34      6.57 o
  -3   0   7      737.78      772.58      6.28 o
  -1   0   7      635.00      523.47      4.81 o
   1   0   7      106.80      102.20      3.81 o
   3   0   7      175.74      189.28      9.26 o
   5   0   7       58.98       38.55     13.00 o
   7   0   7        0.09       -5.35     22.83 o
  -8   1   7        1.34        4.27     18.94 o
  -7   1   7        7.57        4.12     10.75 o
  -6   1   7       20.25       13.65      7.03 o
  -5   1   7      106.55      102.31      5.43 o
  -4   1   7       39.30       41.20      3.86 o
  -3   1   7       73.56       69.63      2.93 o
  -2   1   7      122.68      117.25      3.01 o
  -1   1   7      713.04      770.10      4.78 o
   0   1   7       23.08       23.81      1.98 o
   1   1   7        1.15        1.39      2.05 o
   2   1   7       23.51       24.36      2.66 o
   3   1   7        4.37        1.82      4.34 o
   4   1   7        3.28        2.51      5.73 o
   5   1   7        0.67       -0.77      7.51 o
   6   1   7       20.45       26.31     10.96 o
   7   1   7        0.13       -5.75     19.98 o
  -8   2   7       26.57       34.52     23.46 o
  -7   2   7        0.77       -5.09     14.86 o
  -6   2   7       37.56       37.18      7.46 o
  -5   2   7        2.00        2.03      5.23 o
  -4   2   7        6.20        3.50      4.07 o
  -3   2   7      362.78      361.79      3.73 o
  -2   2   7        0.25       -0.99      2.82 o
  -1   2   7      158.68      133.69      2.58 o
   0   2   7      129.94      130.22      2.39 o
   1   2   7       40.28       35.13      2.13 o
   2   2   7       44.08       41.87      2.99 o
   3   2   7        0.63        1.53      3.95 o
   4   2   7        2.71        4.26      6.04 o
   5   2   7       22.72       23.31      9.11 o
   6   2   7       22.92       24.46     13.79 o
   7   2   7        8.57       -6.36     20.22 o
  -8   3   7        0.01       13.94     26.27 o
  -7   3   7        0.05       -3.51     13.69 o
  -6   3   7       21.23       12.11      9.14 o
  -5   3   7      246.60      261.78      7.40 o
  -4   3   7        6.83        6.42      4.96 o
  -3   3   7       48.81       36.23      4.36 o
  -2   3   7      181.48      177.18      3.92 o
  -1   3   7      904.93      933.84     10.47 o
   0   3   7     1578.58     1601.52     11.31 o
   1   3   7     1012.89     1055.29      8.81 o
   2   3   7       44.09       36.54      3.11 o
   3   3   7        9.88        5.50      4.25 o
   4   3   7      250.81      246.33      6.96 o
   5   3   7       38.47       38.28      9.16 o
   6   3   7        6.85       11.34     13.20 o
   7   3   7        0.00       -4.19     22.31 o
  -7   4   7        0.36       -0.64     15.32 o
  -6   4   7       51.89       51.59     10.58 o
  -5   4   7        0.52       -0.95      6.74 o
  -4   4   7      127.20      116.69      6.03 o
  -3   4   7       15.22        9.32      4.17 o
  -2   4   7       12.49        5.86      3.63 o
  -1   4   7        4.59        1.26      3.19 o
   0   4   7      447.25      473.42      6.48 o
   1   4   7       14.09       13.59      3.12 o
   2   4   7       45.77       44.20      3.51 o
   3   4   7      139.54      129.71      5.14 o
   4   4   7       91.01       78.16      8.05 o
   5   4   7       32.60       28.08      9.99 o
   6   4   7        0.00       -2.98     13.14 o
   7   4   7        2.15        1.06     39.93 o
  -7   5   7       77.96      100.90     19.48 o
  -6   5   7       15.01       28.88     13.03 o
  -5   5   7       33.40       31.83      8.18 o
  -4   5   7        0.28        6.91      6.28 o
  -3   5   7      231.70      233.64      5.56 o
  -2   5   7      366.35      363.02      5.85 o
  -1   5   7      230.99      236.10      3.80 o
   0   5   7       61.48       67.49      3.46 o
   1   5   7      295.35      297.39      4.46 o
   2   5   7      152.79      155.15      3.97 o
   3   5   7      548.78      594.81     13.72 o
   4   5   7       16.83       23.90      8.31 o
   5   5   7       21.41       28.04     10.50 o
   6   5   7        0.37       -2.12     14.40 o
  -7   6   7       24.70       14.81     25.79 o
  -6   6   7       39.41       39.36     14.46 o
  -5   6   7        2.36        1.54      9.29 o
  -4   6   7       51.12       53.48      7.82 o
  -3   6   7      816.59      855.90     16.78 o
  -2   6   7      164.19      154.41      5.70 o
  -1   6   7       36.73       33.55      4.76 o
   0   6   7        1.71        0.91      4.18 o
   1   6   7       21.33       22.90      4.40 o
   2   6   7       50.45       50.93      5.32 o
   3   6   7      660.70      716.76     12.01 o
   4   6   7        0.06        1.39      9.39 o
   5   6   7       49.13       51.02     12.67 o
   6   6   7       12.54        5.82     18.66 o
  -6   7   7       11.85       23.39     16.99 o
  -5   7   7       11.49        7.37     11.57 o
  -4   7   7       37.85       37.43      8.59 o
  -3   7   7       49.25       45.17      7.54 o
  -2   7   7      647.58      667.04     15.79 o
  -1   7   7      147.37      153.19      5.40 o
   0   7   7       82.92       81.74      5.04 o
   1   7   7       99.44      100.90      5.40 o
   2   7   7        6.45        5.33      6.09 o
   3   7   7        0.16        2.99      7.54 o
   4   7   7       48.74       39.51     12.07 o
   5   7   7        0.35        4.85     15.29 o
  -6   8   7       10.59       13.27     21.06 o
  -5   8   7       36.69       47.54     13.72 o
  -4   8   7       40.66       43.70     10.13 o
  -3   8   7      118.10      117.15      8.62 o
  -2   8   7       49.35       42.36      7.38 o
  -1   8   7       16.92       15.76      6.28 o
   0   8   7       34.34       28.38      6.77 o
   1   8   7       31.26       32.38      6.77 o
   2   8   7        2.02        5.83      6.75 o
   3   8   7      138.87      123.09     10.01 o
   4   8   7       17.81       11.61     14.56 o
   5   8   7       51.42       38.90     19.02 o
  -5   9   7       23.76       37.66     19.73 o
  -4   9   7        7.15       10.30     13.48 o
  -3   9   7        0.88        7.18     10.73 o
  -2   9   7        0.20        2.71      7.65 o
  -1   9   7       94.41       78.91      8.07 o
   0   9   7       19.53       22.53      7.49 o
   1   9   7      137.02      141.69      8.56 o
   2   9   7        1.64        8.58      8.53 o
   3   9   7       60.45       53.45     11.78 o
   4   9   7        0.63        3.83     18.06 o
  -4  10   7        2.95       17.35     14.97 o
  -3  10   7        2.34        5.85     11.45 o
  -2  10   7        4.48        0.75     10.64 o
  -1  10   7       69.92       60.48      9.89 o
   0  10   7       98.56       78.06     10.41 o
   1  10   7       35.43       29.00     10.09 o
   2  10   7        1.20       -5.15     12.54 o
   3  10   7        1.22       -0.41     14.33 o
   4  10   7        0.38        9.69     57.59 o
  -3  11   7        0.50       14.88     16.18 o
  -2  11   7        0.86      -12.66     13.19 o
  -1  11   7       26.00       28.69     12.65 o
   0  11   7        1.95       -1.52     12.08 o
   1  11   7        4.52        9.50     13.66 o
   2  11   7        0.04       -2.78     16.62 o
  -1  12   7        0.34       -4.33     23.29 o
   0  12   7       15.86       23.51     25.67 o
  -8   0   8       20.68       27.08     30.51 o
  -6   0   8       16.08       12.75     10.52 o
  -4   0   8        7.48        2.59      5.83 o
  -2   0   8       88.07       87.66      4.15 o
   0   0   8      126.59      117.10      2.71 o
   2   0   8      789.95      711.02      9.21 o
   4   0   8       43.37       25.92      8.64 o
   6   0   8        3.18        3.15     16.20 o
  -8   1   8        0.03      -15.05     20.79 o
  -7   1   8        5.57        4.41     11.12 o
  -6   1   8       95.34       89.89      8.71 o
  -5   1   8       26.79       19.27      5.38 o
  -4   1   8       59.17       53.91      4.44 o
  -3   1   8        6.71        5.47      2.98 o
  -2   1   8        1.15        3.58      2.36 o
  -1   1   8      779.77      810.65      6.63 o
   0   1   8        0.97       -1.34      2.27 o
   1   1   8      183.99      178.02      3.65 o
   2   1   8       51.95       42.90      3.02 o
   3   1   8        5.63        4.29      4.58 o
   4   1   8       77.99       81.01      6.99 o
   5   1   8        1.77       -0.34      7.91 o
   6   1   8       19.78       27.91     11.72 o
   7   1   8       24.43       28.79     21.72 o
  -8   2   8        0.89       -2.97     23.85 o
  -7   2   8        2.92        0.46     13.64 o
  -6   2   8       51.33       58.21      7.90 o
  -5   2   8        4.39        3.22      5.49 o
  -4   2   8       86.92       85.03      4.18 o
  -3   2   8       98.79       87.53      3.13 o
  -2   2   8      185.85      184.31      3.20 o
  -1   2   8        0.14        1.05      2.68 o
   0   2   8      285.80      284.47      2.95 o
   1   2   8        4.78        4.05      2.26 o
   2   2   8       12.31       11.88      3.32 o
   3   2   8      107.37       94.47      6.11 o
   4   2   8      207.11      186.72      8.80 o
   5   2   8       17.03       13.96      9.04 o
   6   2   8        2.65        6.81     14.15 o
   7   2   8        2.31       -2.34     22.38 o
  -7   3   8        7.23        6.64     14.47 o
  -6   3   8        4.11        2.75      9.44 o
  -5   3   8       23.52       21.65      7.13 o
  -4   3   8        1.32        0.79      5.09 o
  -3   3   8      133.22      127.63      4.17 o
  -2   3   8       42.58       37.88      3.30 o
  -1   3   8      405.67      388.39      5.80 o
   0   3   8      438.13      458.47      5.79 o
   1   3   8      352.18      364.19      4.03 o
   2   3   8       11.68       10.05      3.22 o
   3   3   8       83.47       69.59      5.52 o
   4   3   8        7.40        6.96      6.75 o
   5   3   8        5.35       -1.14      9.53 o
   6   3   8       43.73       36.59     14.82 o
   7   3   8        9.22       -7.85     35.07 o
  -7   4   8       12.88       10.65     15.34 o
  -6   4   8        0.75        6.52      9.89 o
  -5   4   8        3.04        1.43      7.44 o
  -4   4   8       55.47       50.50      6.30 o
  -3   4   8      114.47      104.76      4.33 o
  -2   4   8      851.23      835.36     11.16 o
  -1   4   8     1051.55     1079.11      9.50 o
   0   4   8       29.35       20.60      3.78 o
   1   4   8       77.73       72.64      3.24 o
   2   4   8      514.32      532.03      6.47 o
   3   4   8        7.21        8.61      5.17 o
   4   4   8       60.15       52.72      9.19 o
   5   4   8      135.57      147.74     11.13 o
   6   4   8        0.47        6.40     13.72 o
  -7   5   8        7.52        6.34     19.14 o
  -6   5   8        8.27        6.06     12.12 o
  -5   5   8       15.97       10.86      8.38 o
  -4   5   8       60.93       53.44      6.90 o
  -3   5   8       25.51       21.04      5.68 o
  -2   5   8       25.51       20.89      4.45 o
  -1   5   8       42.53       39.46      4.25 o
   0   5   8      292.45      312.66      5.34 o
   1   5   8      330.55      345.49      4.40 o
   2   5   8       44.48       46.25      4.22 o
   3   5   8       52.05       47.08      6.26 o
   4   5   8       26.50       17.80      8.90 o
   5   5   8        8.30       11.00     10.85 o
   6   5   8        6.11        7.45     15.72 o
  -7   6   8       71.91       86.29     27.46 o
  -6   6   8        9.77       21.35     14.63 o
  -5   6   8        2.34        1.46     10.65 o
  -4   6   8        3.67       -0.21      7.26 o
  -3   6   8      121.57      121.04      6.55 o
  -2   6   8     1162.37     1187.97     20.04 o
  -1   6   8      160.07      160.59      4.91 o
   0   6   8       12.40       15.57      4.33 o
   1   6   8      141.19      146.34      4.47 o
   2   6   8      322.91      363.93      6.42 o
   3   6   8        3.42        6.12      6.86 o
   4   6   8      261.33      262.72     11.06 o
   5   6   8        1.62        0.02     13.06 o
   6   6   8        1.13       10.91     19.85 o
  -6   7   8       21.67       30.56     17.95 o
  -5   7   8        5.71        2.16     12.76 o
  -4   7   8        0.80       -0.58      8.68 o
  -3   7   8       22.68       15.01      7.13 o
  -2   7   8       34.44       37.19      6.46 o
  -1   7   8       81.99       79.57      6.36 o
   0   7   8        9.41       11.27      5.23 o
   1   7   8        0.39        0.55      5.52 o
   2   7   8       57.36       57.33      6.26 o
   3   7   8       39.31       32.52      8.22 o
   4   7   8        1.60       -2.03     11.88 o
   5   7   8        0.77       -2.94     16.46 o
  -6   8   8        2.34       -7.17     39.91 o
  -5   8   8        9.95        8.44     15.43 o
  -4   8   8      109.03      124.59     12.02 o
  -3   8   8       87.70       74.95      9.25 o
  -2   8   8       16.82       14.26      7.38 o
  -1   8   8        0.00       -0.93      6.56 o
   0   8   8       32.84       25.94      6.85 o
   1   8   8       27.91       19.86      6.83 o
   2   8   8      161.36      178.19      7.47 o
   3   8   8       29.39       19.99      9.90 o
   4   8   8       17.51       19.22     15.97 o
   5   8   8       25.08       19.21     20.35 o
  -5   9   8        3.19       -0.33     19.78 o
  -4   9   8        1.05        4.67     14.33 o
  -3   9   8       18.22        9.35     11.07 o
  -2   9   8        0.02        1.28      8.25 o
  -1   9   8        4.77        2.11      7.89 o
   0   9   8       84.43       89.61      8.07 o
   1   9   8        8.28        0.72      8.35 o
   2   9   8        6.89        9.44     10.03 o
   3   9   8        3.32       -3.07     11.10 o
   4   9   8        1.53       -1.85     19.17 o
  -4  10   8        2.84       17.37     15.34 o
  -3  10   8        0.89        5.93     11.86 o
  -2  10   8        9.65        6.48     11.28 o
  -1  10   8       32.28       27.12     10.08 o
   0  10   8       71.41       66.50     10.38 o
   1  10   8       49.48       35.66     10.78 o
   2  10   8       34.90       28.52     13.58 o
   3  10   8        0.86        3.43     16.00 o
  -3  11   8        2.80        3.06     22.16 o
  -2  11   8        6.52       -2.31     14.25 o
  -1  11   8        6.22       13.63     13.07 o
   0  11   8        2.08        2.78     12.72 o
   1  11   8        0.00        0.44     13.31 o
   2  11   8        1.56       -7.34     17.73 o
  -7   0   9       18.24        9.31     16.49 o
  -5   0   9       44.32       39.28      8.91 o
  -3   0   9      129.75      126.03      5.45 o
  -1   0   9     1857.38     1788.92      9.15 o
   1   0   9        1.24        4.00      4.06 o
   3   0   9        0.09        1.72      6.47 o
   5   0   9       49.25       37.15     14.04 o
   7   0   9       11.47        6.24     27.00 o
  -8   1   9        0.90        1.84     21.26 o
  -7   1   9       11.80       12.69     11.42 o
  -6   1   9       19.27       15.94      7.81 o
  -5   1   9        1.94       -0.15      5.50 o
  -4   1   9        3.26        2.25      4.48 o
  -3   1   9        3.49        1.47      3.14 o
  -2   1   9       50.97       46.65      2.96 o
  -1   1   9      212.87      199.40      2.81 o
   0   1   9      735.91      719.44      7.33 o
   1   1   9      344.62      378.86      4.31 o
   2   1   9        0.06       -1.02      3.58 o
   3   1   9        0.69        2.68      4.71 o
   4   1   9        6.00        1.77      6.47 o
   5   1   9       47.01       36.75      9.68 o
   6   1   9        2.86        5.27     13.63 o
   7   1   9       13.18       17.15     23.57 o
  -8   2   9        4.50       13.13     25.60 o
  -7   2   9        1.64        5.47     14.53 o
  -6   2   9       60.03       55.13      8.32 o
  -5   2   9        1.59        1.68      5.63 o
  -4   2   9       38.04       30.35      5.16 o
  -3   2   9      490.64      480.61      4.91 o
  -2   2   9       11.51        9.20      3.20 o
  -1   2   9      780.34      804.45      6.53 o
   0   2   9      104.60      106.19      2.61 o
   1   2   9       67.81       49.17      2.33 o
   2   2   9      230.44      216.21      3.72 o
   3   2   9        3.19        1.08      6.03 o
   4   2   9      164.55      163.52      7.66 o
   5   2   9      130.65      142.88     10.92 o
   6   2   9        1.14        8.16     14.83 o
   7   2   9        3.20        0.20     34.18 o
  -7   3   9       21.91       25.77     14.64 o
  -6   3   9        5.26        7.15      9.69 o
  -5   3   9        1.38       -1.34      7.48 o
  -4   3   9      347.76      368.17      6.58 o
  -3   3   9        8.38        5.97      4.24 o
  -2   3   9      279.15      276.14      4.05 o
  -1   3   9        1.85        0.56      3.36 o
   0   3   9      894.44      949.82      7.14 o
   1   3   9      110.89      109.59      2.88 o
   2   3   9      505.74      518.95      6.60 o
   3   3   9        9.38        5.06      5.70 o
   4   3   9       22.76       18.06      8.04 o
   5   3   9      116.78      114.21     12.02 o
   6   3   9       29.18       48.07     15.80 o
  -7   4   9        8.99       12.22     15.57 o
  -6   4   9       25.19       21.22     10.49 o
  -5   4   9       32.01       25.39      8.22 o
  -4   4   9      173.11      156.73      8.13 o
  -3   4   9      292.22      284.66      6.38 o
  -2   4   9        0.56        3.60      4.10 o
  -1   4   9       49.51       45.70      3.71 o
   0   4   9      173.04      169.89      4.13 o
   1   4   9        2.59        5.27      3.47 o
   2   4   9      760.52      798.36      7.06 o
   3   4   9      111.14      100.02      6.86 o
   4   4   9       92.16       74.68     10.01 o
   5   4   9        2.91        5.23     10.79 o
   6   4   9        2.40       -5.38     17.10 o
  -7   5   9       29.73       34.00     19.66 o
  -6   5   9        3.99        0.50     11.87 o
  -5   5   9      152.27      162.27     10.64 o
  -4   5   9      162.89      172.25      8.10 o
  -3   5   9      431.13      463.04     11.30 o
  -2   5   9      128.07      125.43      4.49 o
  -1   5   9      108.96       99.41      4.11 o
   0   5   9      159.12      153.05      4.37 o
   1   5   9        2.51        6.74      4.11 o
   2   5   9        1.80        4.27      4.28 o
   3   5   9      183.22      167.29      7.87 o
   4   5   9       52.28       61.84      9.89 o
   5   5   9        6.38       11.52     12.12 o
   6   5   9        0.87       -5.52     18.22 o
  -7   6   9        2.02       32.01     45.83 o
  -6   6   9       26.42       29.38     15.36 o
  -5   6   9       42.38       41.02     11.27 o
  -4   6   9       19.15       23.21      8.03 o
  -3   6   9       14.87        4.19      6.42 o
  -2   6   9        5.77        7.01      5.50 o
  -1   6   9      106.30      111.15      5.24 o
   0   6   9      152.09      144.84      4.61 o
   1   6   9        6.31       12.28      4.66 o
   2   6   9      403.28      411.49      6.77 o
   3   6   9      325.71      315.75      9.19 o
   4   6   9        0.06       -1.57      9.87 o
   5   6   9        5.00        7.12     13.96 o
   6   6   9        0.33        0.38     28.98 o
  -6   7   9       38.39       46.73     18.33 o
  -5   7   9       14.96       16.68     13.04 o
  -4   7   9        6.77       10.76      9.12 o
  -3   7   9       93.22       94.11      7.91 o
  -2   7   9       10.68       12.07      6.44 o
  -1   7   9      112.91      109.68      6.71 o
   0   7   9      189.63      185.45      5.72 o
   1   7   9      122.89      114.08      5.98 o
   2   7   9      415.61      441.13     12.88 o
   3   7   9       29.87       38.68     10.12 o
   4   7   9       19.40        6.36     12.68 o
   5   7   9       27.92       19.64     17.67 o
  -6   8   9        0.52       17.23     57.53 o
  -5   8   9        2.16      -10.01     16.74 o
  -4   8   9       42.96       42.11     11.79 o
  -3   8   9       47.24       28.36      9.23 o
  -2   8   9       95.50       78.11      8.24 o
  -1   8   9       19.99       13.80      6.77 o
   0   8   9       40.47       32.35      7.09 o
   1   8   9        3.63        1.92      7.24 o
   2   8   9        9.28        7.86      8.21 o
   3   8   9       39.26       36.90     12.13 o
   4   8   9        0.39        4.97     15.39 o
   5   8   9        0.59        5.25     29.74 o
  -5   9   9        0.48       -1.66     20.57 o
  -4   9   9        4.95       -1.49     15.33 o
  -3   9   9      109.28       89.79     12.32 o
  -2   9   9       14.24        9.96      8.87 o
  -1   9   9       69.17       60.37      8.83 o
   0   9   9       21.56       25.35      8.40 o
   1   9   9       15.83       15.36      8.83 o
   2   9   9       17.38       20.16     10.98 o
   3   9   9        4.62       -2.24     13.73 o
   4   9   9        2.37        9.01     19.32 o
  -4  10   9        1.33       -1.22     20.11 o
  -3  10   9        3.74        8.99     12.73 o
  -2  10   9        3.12        1.93     11.47 o
  -1  10   9       11.51        7.34     10.75 o
   0  10   9        3.02        4.69     10.57 o
   1  10   9        4.49       -0.50     11.10 o
   2  10   9        1.60       11.73     13.92 o
   3  10   9        0.11       -7.73     21.16 o
  -3  11   9       16.57        4.43     52.42 o
  -2  11   9       21.77       16.73     15.11 o
  -1  11   9       17.29       27.27     14.14 o
   0  11   9        1.21        4.22     14.00 o
   1  11   9        5.51        9.04     16.12 o
   2  11   9        0.01       -5.59     21.75 o
  -8   0  10       14.37        3.35     28.55 o
  -6   0  10       25.86       26.24     11.89 o
  -4   0  10        3.51        0.75      6.72 o
  -2   0  10      834.80      847.90      9.00 o
   0   0  10      187.77      173.19      3.48 o
   2   0  10      675.54      662.85     12.41 o
   4   0  10       26.58       10.94     10.41 o
   6   0  10        0.24        3.39     18.22 o
  -8   1  10        2.43        2.03     26.75 o
  -7   1  10       27.53       37.27     12.23 o
  -6   1  10       67.35       56.60      8.25 o
  -5   1  10       31.37       23.82      6.01 o
  -4   1  10      116.86      117.49      5.09 o
  -3   1  10        8.18        3.79      4.02 o
  -2   1  10      415.05      417.66      4.05 o
  -1   1  10        4.46        4.75      2.81 o
   0   1  10      515.47      493.66      6.25 o
   1   1  10       16.57        8.78      3.69 o
   2   1  10       88.19       98.29      3.89 o
   3   1  10        1.32        3.62      5.27 o
   4   1  10      219.94      192.76      8.05 o
   5   1  10        9.28        2.13      9.33 o
   6   1  10        3.34        1.50     14.62 o
   7   1  10        2.87       14.54     51.87 o
  -7   2  10        1.87       -1.97     14.69 o
  -6   2  10        6.16        5.52      8.38 o
  -5   2  10        6.38        4.45      5.82 o
  -4   2  10      136.81      135.81      5.23 o
  -3   2  10      634.99      620.45      6.23 o
  -2   2  10       78.30       71.52      3.40 o
  -1   2  10      190.65      187.69      2.94 o
   0   2  10        6.98        4.24      2.91 o
   1   2  10       75.50       67.42      2.61 o
   2   2  10        0.49        1.83      4.55 o
   3   2  10        3.23        1.15      5.71 o
   4   2  10       22.24       22.33      7.81 o
   5   2  10       14.09       11.58     10.58 o
   6   2  10       10.19        3.91     16.86 o
  -7   3  10       11.23        8.36     15.42 o
  -6   3  10        0.49        4.96     10.03 o
  -5   3  10       30.28       20.42      7.93 o
  -4   3  10       41.63       36.09      6.44 o
  -3   3  10        0.42       -1.29      5.22 o
  -2   3  10      125.49      116.96      3.74 o
  -1   3  10       10.76        9.00      3.64 o
   0   3  10       15.73       14.83      3.26 o
   1   3  10       14.80       15.40      3.07 o
   2   3  10        6.73        9.90      4.51 o
   3   3  10       45.04       27.34      6.48 o
   4   3  10       56.83       57.74      9.22 o
   5   3  10       12.15       12.95     12.20 o
   6   3  10        0.12        7.67     17.67 o
  -7   4  10        4.02        7.71     16.08 o
  -6   4  10        0.28       -2.25     11.13 o
  -5   4  10       15.40       17.93      8.20 o
  -4   4  10        0.24       -1.81      6.81 o
  -3   4  10      995.69     1059.51     10.31 o
  -2   4  10       25.64       26.55      4.28 o
  -1   4  10      256.12      238.04      4.17 o
   0   4  10       35.87       26.75      3.97 o
   1   4  10      713.81      732.81      9.80 o
   2   4  10      161.60      169.11      5.75 o
   3   4  10      225.37      236.34      6.83 o
   4   4  10       30.19       25.69      9.18 o
   5   4  10        1.71        5.53     12.49 o
   6   4  10       15.45       17.50     18.23 o
  -7   5  10        8.20        5.49     18.69 o
  -6   5  10        3.84        5.70     12.60 o
  -5   5  10       20.83       15.81      9.13 o
  -4   5  10       12.25       11.99      7.53 o
  -3   5  10       91.22       85.03      6.52 o
  -2   5  10       35.10       26.92      4.80 o
  -1   5  10      148.68      148.31      5.14 o
   0   5  10       38.84       37.53      4.84 o
   1   5  10        0.09        3.54      4.31 o
   2   5  10      106.37       99.33      5.52 o
   3   5  10       73.06       66.53      8.10 o
   4   5  10        3.91        1.56      9.94 o
   5   5  10        6.11       -0.76     13.03 o
   6   5  10       11.17       17.42     20.53 o
  -6   6  10        6.25       10.64     16.04 o
  -5   6  10       88.12      100.74     12.19 o
  -4   6  10       46.13       42.72      9.50 o
  -3   6  10        0.01        0.72      6.47 o
  -2   6  10        4.99        4.67      5.74 o
  -1   6  10        0.15        2.20      5.15 o
   0   6  10        8.65        9.47      4.65 o
   1   6  10      191.15      198.85      5.00 o
   2   6  10      269.30      279.62      6.72 o
   3   6  10       82.72       78.99      9.34 o
   4   6  10       26.52       30.83     10.89 o
   5   6  10        0.47        6.60     13.90 o
  -6   7  10       22.22       34.30     18.84 o
  -5   7  10       24.26       18.12     13.08 o
  -4   7  10       14.01       15.30     10.17 o
  -3   7  10       87.50       78.21      8.48 o
  -2   7  10       21.52       15.96      6.86 o
  -1   7  10       26.87       23.69      7.07 o
   0   7  10      106.40       87.84      6.26 o
   1   7  10       99.37       96.81      6.40 o
   2   7  10       73.89       80.38      8.11 o
   3   7  10      126.77      123.45     11.34 o
   4   7  10        6.92        9.25     13.01 o
   5   7  10        4.07       -1.09     18.19 o
  -5   8  10        1.02       -0.50     16.52 o
  -4   8  10       31.47       32.36     13.41 o
  -3   8  10      117.19       91.90     10.44 o
  -2   8  10      297.78      295.64      8.39 o
  -1   8  10       10.26       12.39      7.26 o
   0   8  10      153.75      139.33      8.02 o
   1   8  10       22.60       24.74      7.75 o
   2   8  10      175.34      181.22      9.79 o
   3   8  10       61.91       56.06     13.48 o
   4   8  10        0.31        7.87     15.92 o
   5   8  10        1.43       11.84     29.54 o
  -5   9  10        8.01        7.81     41.80 o
  -4   9  10      114.72       96.64     16.85 o
  -3   9  10       46.10       40.37     12.72 o
  -2   9  10        1.08        6.40      8.81 o
  -1   9  10        5.11        1.59      8.86 o
   0   9  10        0.55        7.46      8.93 o
   1   9  10       38.76       25.72     10.78 o
   2   9  10       61.55       51.82     11.96 o
   3   9  10       11.75        1.38     14.40 o
   4   9  10       11.37       10.90     22.70 o
  -4  10  10        6.94        4.66     27.48 o
  -3  10  10       51.23       50.13     14.06 o
  -2  10  10        8.52        6.38     12.69 o
  -1  10  10       49.77       41.68     11.20 o
   0  10  10        0.21       -2.12     11.42 o
   1  10  10        2.42        8.93     13.21 o
   2  10  10       17.28       24.76     14.81 o
   3  10  10        4.14       -4.74     28.17 o
  -2  11  10       31.37       37.80     16.36 o
  -1  11  10       16.59       16.57     14.53 o
   0  11  10       20.82        6.07     14.75 o
   1  11  10        3.52       11.38     17.20 o
  -7   0  11       10.00       -6.42     18.39 o
  -5   0  11        0.34       -0.52      9.04 o
  -3   0  11       60.02       57.26      5.69 o
  -1   0  11      402.16      395.01      5.30 o
   1   0  11        0.56        5.50      5.04 o
   3   0  11      215.00      178.91      8.52 o
   5   0  11       12.10       15.43     14.41 o
  -7   1  11       28.95       32.76     12.98 o
  -6   1  11       16.60       12.15      8.60 o
  -5   1  11        0.79       -3.55      6.70 o
  -4   1  11        0.00       -3.08      5.23 o
  -3   1  11       33.37       29.37      4.28 o
  -2   1  11        0.90        0.80      3.37 o
  -1   1  11     1084.09     1077.25      9.08 o
   0   1  11       20.57       18.48      3.10 o
   1   1  11      304.43      293.54      4.39 o
   2   1  11       17.47       13.42      4.44 o
   3   1  11        0.08        0.07      5.75 o
   4   1  11       77.41       71.07      8.58 o
   5   1  11        6.48        3.58     10.19 o
   6   1  11        4.21        8.27     15.91 o
  -7   2  11        4.62      -13.46     14.90 o
  -6   2  11       15.09       19.29      9.35 o
  -5   2  11        0.00        3.37      6.12 o
  -4   2  11      334.62      335.14      5.78 o
  -3   2  11       10.12        8.96      4.77 o
  -2   2  11      322.58      290.75      6.30 o
  -1   2  11      124.97      131.58      3.09 o
   0   2  11       42.51       36.19      3.33 o
   1   2  11      115.48       93.74      3.52 o
   2   2  11       44.95       36.69      5.74 o
   3   2  11       17.67       16.25      6.37 o
   4   2  11       30.33       18.21      8.64 o
   5   2  11       16.69       14.39     11.65 o
   6   2  11        0.12       -1.12     17.68 o
  -7   3  11        2.78        6.52     16.31 o
  -6   3  11        2.21        5.30     10.39 o
  -5   3  11        1.71        3.22      7.74 o
  -4   3  11      253.40      265.84      6.78 o
  -3   3  11       73.61       69.32      5.70 o
  -2   3  11       69.27       53.68      4.11 o
  -1   3  11        0.07        3.32      3.52 o
   0   3  11       26.28       19.98      3.68 o
   1   3  11      310.11      276.77      3.68 o
   2   3  11      219.86      220.32      7.57 o
   3   3  11       14.45        6.34      6.62 o
   4   3  11       20.34       19.40      8.74 o
   5   3  11        0.96       -0.50     12.82 o
   6   3  11       57.66      104.28     19.68 o
  -7   4  11       10.04       11.11     17.99 o
  -6   4  11        0.00       -5.93     11.61 o
  -5   4  11        2.20       -0.88      8.58 o
  -4   4  11        0.91       -0.65      7.04 o
  -3   4  11      110.08      109.72      6.17 o
  -2   4  11       27.11       24.08      4.49 o
  -1   4  11        0.09       -0.17      4.31 o
   0   4  11       15.06       12.28      4.12 o
   1   4  11      254.62      227.42      4.15 o
   2   4  11       27.34       21.42      6.21 o
   3   4  11      156.28      166.45      8.00 o
   4   4  11      114.65      125.47     11.57 o
   5   4  11        1.90       -2.55     13.82 o
   6   4  11        0.58      -11.28     20.01 o
  -7   5  11        8.11        6.83     21.02 o
  -6   5  11        0.78       -6.19     12.62 o
  -5   5  11       36.11       28.53      9.99 o
  -4   5  11       14.47        7.62      7.75 o
  -3   5  11        6.34        4.41      7.02 o
  -2   5  11        8.90        7.20      4.97 o
  -1   5  11      582.21      615.95     10.24 o
   0   5  11       15.76       15.86      5.19 o
   1   5  11      273.61      286.12      4.78 o
   2   5  11       14.38       13.73      6.59 o
   3   5  11        0.71       -0.70      7.87 o
   4   5  11       34.69       41.42     11.35 o
   5   5  11      113.15      149.69     16.66 o
   6   5  11       48.93       42.31     31.71 o
  -6   6  11       18.25       21.77     15.44 o
  -5   6  11       48.73       44.79     11.54 o
  -4   6  11        3.20        3.84      9.08 o
  -3   6  11       58.54       52.55      7.80 o
  -2   6  11      104.85       87.45      6.45 o
  -1   6  11       52.78       59.13      5.75 o
   0   6  11        0.38        0.11      4.99 o
   1   6  11        7.70        9.96      5.29 o
   2   6  11       57.63       59.28      7.19 o
   3   6  11       41.66       30.68      9.58 o
   4   6  11        0.03        7.79     11.11 o
   5   6  11       12.86       17.09     16.26 o
  -6   7  11       37.34       33.44     20.54 o
  -5   7  11        5.55        9.28     14.39 o
  -4   7  11       16.40       16.39     10.65 o
  -3   7  11        2.73       13.53      9.09 o
  -2   7  11       13.07       13.66      7.22 o
  -1   7  11        7.72        7.57      7.14 o
   0   7  11        8.62        6.94      6.25 o
   1   7  11        0.57        7.17      7.30 o
   2   7  11        0.03        4.28      8.24 o
   3   7  11        0.10        0.81     10.97 o
   4   7  11       80.00       90.96     15.03 o
   5   7  11        6.18       -1.58     19.37 o
  -5   8  11        7.88       16.13     17.52 o
  -4   8  11       29.15       26.65     13.62 o
  -3   8  11      127.53      125.29     11.69 o
  -2   8  11       70.07       52.41     10.06 o
  -1   8  11       41.33       39.68      7.71 o
   0   8  11       11.43        5.30      7.86 o
   1   8  11       13.65       10.64      9.31 o
   2   8  11       80.25       81.09     10.39 o
   3   8  11       12.69        0.73     13.80 o
   4   8  11        0.15        8.40     16.98 o
  -5   9  11        2.97       10.70     45.95 o
  -4   9  11       43.54       42.59     16.65 o
  -3   9  11       21.44       22.22     13.87 o
  -2   9  11        0.48       -0.86     10.35 o
  -1   9  11       27.44       29.14      9.93 o
   0   9  11       11.95        9.85      9.35 o
   1   9  11       46.12       42.37     11.61 o
   2   9  11       84.53       73.30     12.96 o
   3   9  11        3.17        6.09     17.51 o
   4   9  11        3.84       20.80     43.08 o
  -4  10  11       34.94      -11.29     66.73 o
  -3  10  11      102.24      101.68     16.45 o
  -2  10  11       12.63       12.66     12.67 o
  -1  10  11        0.06        2.06     11.91 o
   0  10  11       11.97        7.68     12.19 o
   1  10  11       12.03       15.79     13.81 o
   2  10  11        5.72        8.70     15.78 o
  -2  11  11       26.11       32.23     22.95 o
  -1  11  11       13.01       26.20     16.04 o
   0  11  11        1.01        0.22     16.93 o
   1  11  11        0.01        5.16     22.10 o
  -6   0  12       69.21       86.32     13.96 o
  -4   0  12      493.70      518.26     10.97 o
  -2   0  12       39.54       39.61      5.50 o
   0   0  12       25.89       28.05      6.95 o
   2   0  12       22.37       25.86      6.54 o
   4   0  12      217.57      192.28     12.69 o
   6   0  12        0.01       -5.84     21.88 o
  -7   1  12        8.78        9.56     13.49 o
  -6   1  12        0.00       -5.40      9.05 o
  -5   1  12        1.05       -5.39      6.92 o
  -4   1  12       88.52       78.19      6.08 o
  -3   1  12      195.18      197.61      4.77 o
  -2   1  12        5.17        8.05      3.63 o
  -1   1  12       68.59       68.52      3.67 o
   0   1  12      195.20      184.22      4.36 o
   1   1  12       78.99       73.54      4.25 o
   2   1  12       33.10       29.89      5.14 o
   3   1  12       22.59       14.18      6.42 o
   4   1  12       15.18        2.80      8.29 o
   5   1  12        1.79        5.54     12.30 o
   6   1  12        0.07       -4.06     17.36 o
  -7   2  12        3.57       14.44     16.97 o
  -6   2  12       18.11       15.92      9.62 o
  -5   2  12        1.92        1.79      6.54 o
  -4   2  12      379.39      408.30      6.66 o
  -3   2  12      130.94      114.25      6.06 o
  -2   2  12       69.31       69.04      4.98 o
  -1   2  12      389.63      384.65      5.21 o
   0   2  12      216.28      184.71      3.63 o
   1   2  12      339.06      304.37      5.77 o
   2   2  12      648.97      702.26     10.33 o
   3   2  12       47.47       37.69      7.28 o
   4   2  12       68.48       56.12      9.91 o
   5   2  12       13.65       18.47     12.67 o
   6   2  12       26.82       31.88     20.72 o
  -7   3  12        7.13        3.83     17.51 o
  -6   3  12       61.36       72.74     12.19 o
  -5   3  12        5.34        3.43      8.50 o
  -4   3  12        0.00       -0.73      6.69 o
  -3   3  12      126.88      131.54      5.62 o
  -2   3  12       20.70       16.36      5.24 o
  -1   3  12        0.05        3.78      3.84 o
   0   3  12        0.43       -3.19      3.94 o
   1   3  12      476.80      478.00      8.50 o
   2   3  12       21.96       21.24      6.17 o
   3   3  12       51.38       36.10      7.85 o
   4   3  12        0.01        5.42      9.66 o
   5   3  12       47.02       55.37     15.34 o
   6   3  12        8.21        8.46     21.52 o
  -7   4  12        0.22       -0.83     19.01 o
  -6   4  12       42.66       41.32     12.56 o
  -5   4  12       53.46       54.52      9.42 o
  -4   4  12        1.00       -2.27      7.55 o
  -3   4  12      116.93      128.28      6.17 o
  -2   4  12       30.71       25.80      5.71 o
  -1   4  12      102.40       90.06      4.73 o
   0   4  12      142.50      137.12      4.32 o
   1   4  12       27.11       13.49      5.22 o
   2   4  12      120.07      117.66      6.68 o
   3   4  12       19.76       16.84      8.12 o
   4   4  12        1.12        1.43     11.05 o
   5   4  12        0.14        1.80     14.82 o
   6   4  12        0.77        7.93     27.29 o
  -7   5  12        9.17       15.62     51.44 o
  -6   5  12        7.48        6.90     13.36 o
  -5   5  12        0.46       -0.16     10.11 o
  -4   5  12       50.87       46.63      9.02 o
  -3   5  12        1.65        4.91      7.06 o
  -2   5  12        7.14        5.23      5.43 o
  -1   5  12      207.51      175.96      5.98 o
   0   5  12      160.77      154.34      5.30 o
   1   5  12      107.48      117.79      5.78 o
   2   5  12      175.45      163.16      8.09 o
   3   5  12        4.12        0.80      9.25 o
   4   5  12       20.07       20.86     12.07 o
   5   5  12        0.36       -1.41     16.66 o
  -6   6  12        0.11        4.45     15.23 o
  -5   6  12        4.66        6.48     11.64 o
  -4   6  12       21.06       17.20      9.84 o
  -3   6  12       10.91       12.67      7.78 o
  -2   6  12        1.27        1.90      6.84 o
  -1   6  12      251.86      257.00      7.95 o
   0   6  12       56.09       41.36      5.63 o
   1   6  12       27.88       29.15      7.06 o
   2   6  12       14.45       11.08      9.49 o
   3   6  12       44.85       32.55     11.03 o
   4   6  12        0.66       10.25     12.96 o
   5   6  12       65.94       80.02     19.10 o
  -6   7  12       11.63       -1.01     29.73 o
  -5   7  12       12.59       12.98     14.86 o
  -4   7  12        5.02        7.87     11.24 o
  -3   7  12        3.13       -1.53      9.27 o
  -2   7  12       38.30       25.39      8.07 o
  -1   7  12        0.30        3.31      7.86 o
   0   7  12       84.64       77.09      6.83 o
   1   7  12        1.15        6.25      7.98 o
   2   7  12        4.66        1.22     10.54 o
   3   7  12        0.04        0.81     11.98 o
   4   7  12       85.78       95.85     17.18 o
   5   7  12        6.31       13.32     35.77 o
  -5   8  12        0.17       15.10     18.90 o
  -4   8  12        0.05        0.69     13.05 o
  -3   8  12       33.07       15.54     11.50 o
  -2   8  12        1.97        2.12      9.96 o
  -1   8  12       10.53        8.36      8.12 o
   0   8  12       38.27       32.23      8.48 o
   1   8  12        2.34        3.74      9.70 o
   2   8  12       28.61       22.25     13.32 o
   3   8  12        6.28       11.34     14.40 o
   4   8  12        0.64        5.45     18.65 o
  -4   9  12        7.62        3.86     17.51 o
  -3   9  12       26.56       29.67     15.12 o
  -2   9  12       30.58       31.33     11.22 o
  -1   9  12        0.15        1.69     10.86 o
   0   9  12        6.82        8.44     10.36 o
   1   9  12       49.53       45.04     12.35 o
   2   9  12       86.14      116.42     16.33 o
   3   9  12        4.53       -8.55     19.57 o
  -3  10  12       71.49       68.32     17.75 o
  -2  10  12        6.68        7.04     13.88 o
  -1  10  12        0.24        5.27     13.48 o
   0  10  12       11.67       10.89     14.04 o
   1  10  12       18.18       16.73     15.06 o
   2  10  12        9.45       24.39     20.42 o
  -1  11  12        2.13        5.62     25.01 o
   0  11  12        5.68      -12.97     28.41 o
  -7   0  13        1.54        1.80     19.44 o
  -5   0  13      569.47      652.50     35.83 o
  -3   0  13      510.08      519.95     13.52 o
  -1   0  13      393.90      398.13     10.01 o
   1   0  13      786.16      810.73      9.11 o
   3   0  13       51.68       29.62     12.03 o
   5   0  13        5.03        6.26     16.62 o
  -7   1  13        0.02        3.76     13.66 o
  -6   1  13        1.63       -6.81      9.48 o
  -5   1  13       17.91        9.03      7.30 o
  -4   1  13        0.61        2.47      6.01 o
  -3   1  13       36.61       21.81      5.24 o
  -2   1  13      385.59      410.73      5.36 o
  -1   1  13        0.22        0.41      4.02 o
   0   1  13      262.62      245.80      5.99 o
   1   1  13       51.08       50.82      4.74 o
   2   1  13        0.34        2.48      5.44 o
   3   1  13      144.25      129.06      7.19 o
   4   1  13       70.17       64.47     10.89 o
   5   1  13        1.05        6.56     13.19 o
   6   1  13       15.71       15.71     20.08 o
  -7   2  13        4.59       15.68     18.23 o
  -6   2  13       17.99        9.23     13.30 o
  -5   2  13       28.98       21.55      7.21 o
  -4   2  13       67.10       59.06      6.67 o
  -3   2  13       76.84       70.80      6.03 o
  -2   2  13        0.14        3.77      5.31 o
  -1   2  13       19.58       13.02      3.87 o
   0   2  13       79.33       68.94      4.01 o
   1   2  13      199.34      195.51      5.51 o
   2   2  13      604.06      616.40      8.07 o
   3   2  13        5.12        5.87      7.13 o
   4   2  13       10.13       12.43      9.42 o
   5   2  13        0.51        0.39     13.92 o
   6   2  13       35.31       61.39     23.26 o
  -7   3  13       14.49       23.15     20.02 o
  -6   3  13        0.13       -0.42     13.35 o
  -5   3  13        8.10       10.35      8.90 o
  -4   3  13       81.77      100.89      8.35 o
  -3   3  13       37.75       29.78      6.38 o
  -2   3  13        8.86       12.62      5.48 o
  -1   3  13       68.18       57.20      4.51 o
   0   3  13        0.01        0.37      4.30 o
   1   3  13      119.75      111.69      5.85 o
   2   3  13       15.85       11.60      6.76 o
   3   3  13        4.33        5.17      7.69 o
   4   3  13        0.01       -1.34     10.48 o
   5   3  13        4.21        6.03     16.39 o
   6   3  13        0.75       -3.83     33.50 o
  -7   4  13        0.07        6.88     21.33 o
  -6   4  13       42.90       43.08     12.82 o
  -5   4  13       46.25       41.04     10.59 o
  -4   4  13       83.98       85.17      8.91 o
  -3   4  13      113.95       97.23      7.35 o
  -2   4  13       17.43       12.40      6.04 o
  -1   4  13        0.66       -1.20      4.89 o
   0   4  13        3.10        3.78      4.69 o
   1   4  13        4.96        2.83      6.03 o
   2   4  13      251.93      250.71      7.14 o
   3   4  13       60.86       49.06      9.75 o
   4   4  13       26.97       18.47     12.55 o
   5   4  13        2.97        0.80     16.97 o
  -6   5  13        0.07        3.42     14.48 o
  -5   5  13       17.36       22.15     11.35 o
  -4   5  13       24.30       22.07      9.05 o
  -3   5  13        3.67        6.73      7.37 o
  -2   5  13       24.22       17.74      6.51 o
  -1   5  13        2.40        3.38      5.49 o
   0   5  13        0.09        2.54      5.63 o
   1   5  13       95.91       92.95      6.31 o
   2   5  13        8.81        9.77      7.97 o
   3   5  13        8.99       10.50      9.93 o
   4   5  13        2.31        5.01     13.51 o
   5   5  13       10.47        1.64     18.74 o
  -6   6  13       23.83       33.66     17.30 o
  -5   6  13        7.48        8.62     12.65 o
  -4   6  13        2.25       -0.83      9.81 o
  -3   6  13       13.88       10.73      8.21 o
  -2   6  13       15.07       11.50      7.82 o
  -1   6  13       19.19       19.47      7.00 o
   0   6  13       72.89       53.16      6.03 o
   1   6  13        1.49        7.21      7.09 o
   2   6  13        2.68        2.70      9.75 o
   3   6  13       12.79       14.38     11.41 o
   4   6  13        2.61        5.98     14.05 o
   5   6  13        1.15        4.72     20.19 o
  -6   7  13        3.72        5.27     43.38 o
  -5   7  13       19.52       14.15     14.40 o
  -4   7  13        3.64       -1.19     11.45 o
  -3   7  13        0.31        0.00     10.17 o
  -2   7  13       68.72       55.89     10.15 o
  -1   7  13      163.75      146.21      9.63 o
   0   7  13       99.15       96.36      7.41 o
   1   7  13        0.35        2.14      8.37 o
   2   7  13       26.32       32.50     12.25 o
   3   7  13       11.09        8.83     14.24 o
   4   7  13       34.57       48.86     18.75 o
  -5   8  13       13.55       21.70     18.25 o
  -4   8  13        0.61       10.13     13.67 o
  -3   8  13        0.24        0.59     12.85 o
  -2   8  13       44.72       49.93     12.17 o
  -1   8  13       40.65       35.03      9.58 o
   0   8  13        1.84        3.04     10.14 o
   1   8  13        4.36        5.04     10.63 o
   2   8  13        5.79        0.01     14.36 o
   3   8  13        8.85        0.94     17.65 o
   4   8  13       11.86       17.84     28.86 o
  -4   9  13        0.20        5.97     19.79 o
  -3   9  13       70.01       69.83     16.46 o
  -2   9  13       52.63       61.79     12.81 o
  -1   9  13       95.18       95.87     12.35 o
   0   9  13       15.98       16.54     12.21 o
   1   9  13      116.67      106.74     13.77 o
   2   9  13        8.73       17.93     17.46 o
   3   9  13        9.54       16.81     22.89 o
  -3  10  13       38.10       20.86     29.12 o
  -2  10  13        1.13        0.60     15.96 o
  -1  10  13       10.15       12.38     14.67 o
   0  10  13        0.01       -2.46     16.46 o
   1  10  13       29.32       35.15     16.42 o
   2  10  13       86.92       99.24     36.95 o
  -6   0  14       29.14       32.75     14.35 o
  -4   0  14      597.49      628.31     19.85 o
  -2   0  14      125.39      119.19      5.99 o
   0   0  14      490.92      525.60     10.01 o
   2   0  14       59.68       50.78      8.45 o
   4   0  14      125.27      123.12     15.99 o
   6   0  14       13.45       10.43     28.11 o
  -7   1  14        7.58        6.69     14.72 o
  -6   1  14        0.00       -1.56     10.05 o
  -5   1  14        4.78        9.43      7.58 o
  -4   1  14      384.70      452.67      9.64 o
  -3   1  14        3.19        4.82      5.12 o
  -2   1  14      104.58      106.73      4.71 o
  -1   1  14       16.60       14.02      4.58 o
   0   1  14      147.13      128.23      4.16 o
   1   1  14       22.98       22.69      5.18 o
   2   1  14       57.19       54.17      6.78 o
   3   1  14        0.20       -5.48      8.06 o
   4   1  14       34.47       19.99     11.04 o
   5   1  14        4.34        6.47     14.69 o
   6   1  14       84.07       94.62     26.44 o
  -7   2  14        0.33        7.99     19.53 o
  -6   2  14        0.73       -1.58     13.13 o
  -5   2  14        4.27        2.16     10.05 o
  -4   2  14        2.62       -2.83      7.21 o
  -3   2  14      113.34      120.69      6.50 o
  -2   2  14       31.88       28.68      5.83 o
  -1   2  14       56.47       51.10      4.81 o
   0   2  14        4.39        5.14      4.31 o
   1   2  14      312.16      320.46      6.24 o
   2   2  14      113.00      116.57      7.27 o
   3   2  14       85.77       69.86      9.14 o
   4   2  14        1.21       -1.73     10.71 o
   5   2  14       13.65       25.85     15.89 o
  -7   3  14        4.68       13.57     21.40 o
  -6   3  14        0.09        6.47     14.78 o
  -5   3  14       12.90       16.80     10.32 o
  -4   3  14        2.38        2.87      7.76 o
  -3   3  14       61.14       48.19      7.02 o
  -2   3  14      411.38      415.19      8.43 o
  -1   3  14        8.07        9.77      5.23 o
   0   3  14        0.04       -3.30      4.64 o
   1   3  14      272.32      280.09      7.68 o
   2   3  14        0.50       -0.93      7.16 o
   3   3  14        0.98        4.29      8.17 o
   4   3  14       70.48       77.20     11.80 o
   5   3  14        1.56       -4.95     17.82 o
  -7   4  14        1.77       18.61     59.81 o
  -6   4  14        0.23        3.98     14.62 o
  -5   4  14        1.38       -0.68     10.38 o
  -4   4  14        3.33        0.09      9.07 o
  -3   4  14      193.15      190.35      7.12 o
  -2   4  14       46.32       38.17      6.70 o
  -1   4  14        5.49        0.70      5.75 o
   0   4  14        0.41        2.01      5.53 o
   1   4  14       12.18        5.88      6.62 o
   2   4  14        0.09        2.39      7.22 o
   3   4  14        4.93        2.48      9.47 o
   4   4  14        0.00       -2.16     14.19 o
   5   4  14        3.89       12.75     18.45 o
  -6   5  14        3.12       -5.85     15.81 o
  -5   5  14        5.89        6.80     11.98 o
  -4   5  14        7.57        7.79      9.28 o
  -3   5  14       22.79       13.89      8.82 o
  -2   5  14       41.64       31.20      7.14 o
  -1   5  14       20.32       23.11      6.76 o
   0   5  14       22.11       15.85      7.23 o
   1   5  14       37.09       30.88      7.80 o
   2   5  14        6.18        8.36      8.66 o
   3   5  14       31.34       34.31     10.99 o
   4   5  14       62.42       77.93     15.75 o
   5   5  14        0.35        5.81     21.24 o
  -6   6  14        3.40        3.74     17.96 o
  -5   6  14        0.83       -1.89     13.84 o
  -4   6  14        1.20       -2.63     10.68 o
  -3   6  14        0.36        4.43      9.05 o
  -2   6  14        0.34        8.59      8.56 o
  -1   6  14      105.20      103.71      8.81 o
   0   6  14        0.49        4.41      6.62 o
   1   6  14        0.01        2.66      9.09 o
   2   6  14       39.99       39.18     11.49 o
   3   6  14       12.23        7.57     12.39 o
   4   6  14        2.03       -3.32     15.78 o
   5   6  14        6.31       -5.70     46.32 o
  -5   7  14        5.60       17.57     16.58 o
  -4   7  14       38.15       40.04     13.03 o
  -3   7  14        6.19        2.01     11.10 o
  -2   7  14        1.71        3.82     10.39 o
  -1   7  14       52.56       44.26     10.11 o
   0   7  14        2.13        5.26      8.09 o
   1   7  14        2.51       -4.80     10.94 o
   2   7  14        4.51       12.36     13.08 o
   3   7  14        3.21        8.36     15.12 o
   4   7  14        0.29       -1.23     20.03 o
  -5   8  14        0.00       -2.40     24.62 o
  -4   8  14        4.64        5.73     15.13 o
  -3   8  14        1.07       10.30     13.98 o
  -2   8  14        0.23        8.08     12.71 o
  -1   8  14       23.00       21.10     10.16 o
   0   8  14       26.21       21.44     11.77 o
   1   8  14       43.35       53.48     14.12 o
   2   8  14        0.11       -3.80     15.41 o
   3   8  14        0.00        1.41     19.08 o
  -4   9  14        4.98       -2.92     24.54 o
  -3   9  14        1.36        5.37     17.19 o
  -2   9  14       15.52       20.86     13.33 o
  -1   9  14       20.58       14.46     13.27 o
   0   9  14       10.47       10.09     14.46 o
   1   9  14        2.25       -2.25     16.73 o
   2   9  14       18.06       18.10     19.62 o
  -2  10  14       34.52       40.29     17.71 o
  -1  10  14        5.17        8.53     19.29 o
   0  10  14        2.25       15.35     17.90 o
   1  10  14       13.89       14.68     26.97 o
  -7   0  15       12.46       10.16     24.23 o
  -5   0  15       74.26       57.46     11.66 o
  -3   0  15       24.99       25.31      8.97 o
  -1   0  15       40.41       36.66      6.33 o
   1   0  15      995.74     1047.37     14.19 o
   3   0  15        6.49        9.92     11.03 o
   5   0  15       22.58       23.84     22.34 o
  -7   1  15       16.05       14.51     15.84 o
  -6   1  15       29.97       27.62     11.19 o
  -5   1  15        4.16        1.37      8.29 o
  -4   1  15       42.12       37.65      7.10 o
  -3   1  15       12.84       11.30      5.55 o
  -2   1  15       58.18       59.56      5.78 o
  -1   1  15       37.43       35.95      5.10 o
   0   1  15      159.19      160.90      5.29 o
   1   1  15      201.05      213.11      5.94 o
   2   1  15       91.92       78.75      7.90 o
   3   1  15        0.40       -1.20      8.85 o
   4   1  15        0.58       -1.48     11.57 o
   5   1  15      121.18      198.33     17.88 o
  -7   2  15        5.60        1.33     21.31 o
  -6   2  15       64.36       62.43     15.22 o
  -5   2  15       77.22       71.54     11.93 o
  -4   2  15      104.13      111.78      7.97 o
  -3   2  15        7.69       10.49      6.52 o
  -2   2  15       42.51       46.72      6.30 o
  -1   2  15       68.41       53.92      5.61 o
   0   2  15      187.16      206.38      5.46 o
   1   2  15      271.78      283.53      6.53 o
   2   2  15        0.04        5.04      6.86 o
   3   2  15       20.21       15.22      8.93 o
   4   2  15       21.20       23.66     12.27 o
   5   2  15       12.55       16.31     17.14 o
  -7   3  15       16.85       16.84     39.43 o
  -6   3  15        1.82        9.68     15.68 o
  -5   3  15        3.59        8.22     11.40 o
  -4   3  15       73.76       79.05      8.65 o
  -3   3  15      106.83      115.28      7.47 o
  -2   3  15        0.17        2.28      6.39 o
  -1   3  15      178.31      159.03      6.36 o
   0   3  15        3.74        1.38      6.39 o
   1   3  15        0.59        5.75      6.29 o
   2   3  15       27.28       19.10      7.80 o
   3   3  15      128.45      141.73     10.63 o
   4   3  15       12.72       17.48     12.73 o
   5   3  15        4.78        5.65     20.07 o
  -6   4  15        2.96        2.28     16.81 o
  -5   4  15        0.56        1.53     11.19 o
  -4   4  15        2.34        5.16      9.60 o
  -3   4  15        4.34        1.40      7.64 o
  -2   4  15        0.91        2.08      6.89 o
  -1   4  15       64.61       47.80      6.47 o
   0   4  15        6.41        2.54      6.78 o
   1   4  15        2.33       -1.75      6.89 o
   2   4  15        4.45        2.42      8.04 o
   3   4  15        1.13      -10.52     10.52 o
   4   4  15       22.77       29.81     15.59 o
   5   4  15        8.60       18.59     22.23 o
  -6   5  15        0.41       -2.64     18.52 o
  -5   5  15        4.44        8.37     13.06 o
  -4   5  15       13.07       15.66     10.74 o
  -3   5  15        0.82       -0.75      9.22 o
  -2   5  15       13.61        9.21      7.83 o
  -1   5  15        0.00        4.11      7.06 o
   0   5  15        0.97        1.67      8.24 o
   1   5  15       71.74       72.17      8.12 o
   2   5  15        0.30        4.16      9.14 o
   3   5  15        0.05        6.09     11.79 o
   4   5  15       44.57       51.76     16.49 o
   5   5  15        0.32       -1.44     28.53 o
  -6   6  15        4.99       11.06     31.81 o
  -5   6  15        2.92       -1.20     14.13 o
  -4   6  15        0.09        2.49     11.47 o
  -3   6  15        0.07       -1.44     10.13 o
  -2   6  15        7.21        3.38      9.33 o
  -1   6  15        3.44        3.56      8.27 o
   0   6  15        0.07        5.97      7.69 o
   1   6  15        0.40       -1.30      9.72 o
   2   6  15        0.30       -3.51     12.41 o
   3   6  15        0.39       -1.68     13.94 o
   4   6  15       28.87       33.23     19.19 o
  -5   7  15        0.06        7.01     17.50 o
  -4   7  15       14.98       15.73     13.89 o
  -3   7  15       66.65       73.56     13.48 o
  -2   7  15       62.68       87.49     11.90 o
  -1   7  15       10.69        8.24     10.25 o
   0   7  15        0.14        3.49      9.64 o
   1   7  15        5.00        4.06     12.04 o
   2   7  15       22.11       30.34     14.47 o
   3   7  15       68.84       83.17     18.01 o
   4   7  15        2.10       13.23     28.79 o
  -4   8  15        5.54        7.89     16.57 o
  -3   8  15        5.36       13.87     14.99 o
  -2   8  15        0.13       12.16     14.02 o
  -1   8  15       21.80       19.01     12.49 o
   0   8  15        0.13       11.31     12.75 o
   1   8  15       13.55       18.97     15.19 o
   2   8  15        8.78        9.80     18.65 o
   3   8  15       11.62        9.41     20.87 o
  -3   9  15        0.64        9.04     18.97 o
  -2   9  15        5.00       10.53     14.77 o
  -1   9  15        3.68        4.08     16.17 o
   0   9  15       11.91       12.45     15.48 o
   1   9  15        0.90        1.76     20.70 o
   2   9  15       64.69       72.50     27.56 o
  -2  10  15       12.23       30.76     32.26 o
  -1  10  15       56.96       45.10     25.80 o
   0  10  15       14.89       15.87     23.59 o
  -6   0  16        3.29       -0.87     16.27 o
  -4   0  16      174.51      170.76     11.59 o
  -2   0  16       21.02       23.09      7.87 o
   0   0  16     1211.97     1337.52     13.90 o
   2   0  16      151.03      172.30     16.78 o
   4   0  16       78.43       94.96     17.90 o
  -7   1  16        0.10       -2.62     39.59 o
  -6   1  16        0.51        3.45     11.61 o
  -5   1  16       13.86       12.57      9.19 o
  -4   1  16        2.53        1.46      7.93 o
  -3   1  16       10.38        5.96      6.20 o
  -2   1  16       12.96       12.19      6.12 o
  -1   1  16       33.62       24.83      5.47 o
   0   1  16       24.90       21.94      6.32 o
   1   1  16       31.95       35.24      6.70 o
   2   1  16        7.66       12.78      7.82 o
   3   1  16        0.07        7.87      9.77 o
   4   1  16       23.68       23.76     12.64 o
   5   1  16        1.26       17.30     19.15 o
  -7   2  16        3.75       -4.51     56.83 o
  -6   2  16        0.51        3.58     16.33 o
  -5   2  16      214.74      250.89     14.47 o
  -4   2  16      157.13      174.24      9.20 o
  -3   2  16      106.76      105.82      7.28 o
  -2   2  16       55.79       54.53      6.46 o
  -1   2  16      171.46      163.12      6.22 o
   0   2  16      120.75      128.59      6.53 o
   1   2  16       49.15       45.74      6.82 o
   2   2  16        8.37        9.19      7.81 o
   3   2  16       24.81       25.07     10.27 o
   4   2  16        0.01       -6.38     13.46 o
   5   2  16        5.13       -7.32     19.63 o
  -6   3  16       12.17       14.27     17.00 o
  -5   3  16        8.99        7.89     12.89 o
  -4   3  16       15.10       25.29      8.97 o
  -3   3  16        0.00       -1.25      7.65 o
  -2   3  16        4.17        3.83      7.07 o
  -1   3  16       82.06       64.54      6.51 o
   0   3  16        5.49        6.15      7.38 o
   1   3  16       84.12       94.90      7.55 o
   2   3  16        0.00       -2.17      8.03 o
   3   3  16        0.24        3.40     10.74 o
   4   3  16        0.95       -0.68     15.27 o
   5   3  16        7.38        4.74     23.71 o
  -6   4  16        0.00       -6.18     19.29 o
  -5   4  16       17.13       14.64     13.26 o
  -4   4  16        4.75        0.83     10.44 o
  -3   4  16        9.61        5.49      8.14 o
  -2   4  16        0.05        3.87      7.20 o
  -1   4  16       55.03       36.24      6.97 o
   0   4  16        3.83        7.08      7.93 o
   1   4  16      165.57      165.75      8.27 o
   2   4  16      102.21       91.58      9.65 o
   3   4  16       35.68       33.30     11.91 o
   4   4  16        0.01        1.71     17.33 o
   5   4  16        0.18       11.82     38.04 o
  -6   5  16        0.76        6.50     20.39 o
  -5   5  16        2.59       -5.59     14.29 o
  -4   5  16        6.82        6.50     11.82 o
  -3   5  16       13.18        7.48      9.62 o
  -2   5  16       28.95       26.23      8.85 o
  -1   5  16        1.42        5.31      7.80 o
   0   5  16        7.01        3.12      8.91 o
   1   5  16       42.82       53.58      9.05 o
   2   5  16        0.19       -0.80     10.77 o
   3   5  16       29.16       29.38     14.06 o
   4   5  16        0.14        3.47     17.60 o
  -5   6  16        7.76        3.44     16.08 o
  -4   6  16       62.20       66.91     12.55 o
  -3   6  16       21.80       23.25     11.07 o
  -2   6  16        1.13        2.23     10.62 o
  -1   6  16       96.89       93.74     11.70 o
   0   6  16       14.26       16.19     10.09 o
   1   6  16        1.83        5.23     10.50 o
   2   6  16       33.33       34.72     13.69 o
   3   6  16        4.25       10.15     16.12 o
   4   6  16        2.66        0.41     20.83 o
  -5   7  16        1.04       -1.21     18.85 o
  -4   7  16        0.79       -3.75     15.37 o
  -3   7  16       41.62       51.51     13.88 o
  -2   7  16       47.05       49.82     12.96 o
  -1   7  16        3.60       12.58     12.39 o
   0   7  16        3.92        5.73     12.85 o
   1   7  16       20.74       19.30     13.55 o
   2   7  16        5.16        6.30     15.52 o
   3   7  16        0.19       -1.17     19.04 o
  -4   8  16        4.05        4.29     19.64 o
  -3   8  16       31.64       28.83     17.18 o
  -2   8  16        3.24       -5.74     15.10 o
  -1   8  16        0.02        1.07     13.58 o
   0   8  16        1.28        1.54     18.78 o
   1   8  16        0.94        0.01     17.17 o
   2   8  16        6.77        5.67     18.84 o
   3   8  16       32.07       22.67     30.63 o
  -3   9  16        0.25       16.32     24.39 o
  -2   9  16       50.72       60.88     16.62 o
  -1   9  16       12.17       14.96     18.12 o
   0   9  16        8.02       12.22     23.56 o
   1   9  16        9.50        1.65     23.14 o
  -5   0  17       46.63       30.40     14.66 o
  -3   0  17       55.51       50.73     10.56 o
  -1   0  17        2.10        1.57      9.11 o
   1   0  17       79.23       80.23     11.84 o
   3   0  17        7.18        1.75     14.46 o
   5   0  17       46.40       62.11     30.88 o
  -7   1  17        1.65       -2.86     60.30 o
  -6   1  17        0.75        6.16     13.10 o
  -5   1  17       58.85       58.64     11.17 o
  -4   1  17       65.43       78.62      9.23 o
  -3   1  17       19.34       15.74      7.39 o
  -2   1  17       66.86       61.74      6.97 o
  -1   1  17        1.36       -1.23      6.16 o
   0   1  17       23.70       23.78      6.56 o
   1   1  17      269.05      298.32      7.73 o
   2   1  17       69.79       73.89      9.55 o
   3   1  17       83.47       84.48     11.99 o
   4   1  17       68.77       90.04     15.25 o
   5   1  17       27.22       33.17     20.33 o
  -6   2  17       22.67       31.11     17.32 o
  -5   2  17       88.57       95.86     14.23 o
  -4   2  17        2.23        6.10      9.74 o
  -3   2  17        0.06       -4.83      7.80 o
  -2   2  17        1.51        2.93      6.80 o
  -1   2  17       94.44      104.76      6.71 o
   0   2  17       58.01       43.49      8.36 o
   1   2  17       20.60       19.12      7.29 o
   2   2  17       12.62       15.72      9.10 o
   3   2  17        2.94        2.77     11.05 o
   4   2  17        1.52       -1.04     15.77 o
   5   2  17       14.04        5.48     26.02 o
  -6   3  17        4.19       -4.20     19.13 o
  -5   3  17        0.49        4.10     14.54 o
  -4   3  17       35.16       37.62     10.22 o
  -3   3  17        0.52        4.24      8.27 o
  -2   3  17        0.66        1.28      7.29 o
  -1   3  17      161.32      185.83      8.35 o
   0   3  17       98.29      100.73      8.50 o
   1   3  17        0.96       -0.55      8.45 o
   2   3  17        3.57        1.05      8.60 o
   3   3  17       61.95       64.25     12.17 o
   4   3  17        8.23       29.46     17.42 o
   5   3  17       20.75       30.90     40.03 o
  -6   4  17       75.96       95.34     21.16 o
  -5   4  17       28.28       25.08     14.91 o
  -4   4  17        2.26       -1.66     11.35 o
  -3   4  17       10.31       10.40      9.49 o
  -2   4  17        3.10        3.60      7.99 o
  -1   4  17       31.74       29.27      9.16 o
   0   4  17        9.18       12.82      8.61 o
   1   4  17        2.24        3.21      9.18 o
   2   4  17       73.65       75.15      9.93 o
   3   4  17        4.82        3.86     12.79 o
   4   4  17        3.42        3.06     19.05 o
  -5   5  17       11.70       -3.18     15.38 o
  -4   5  17       36.26       48.76     13.38 o
  -3   5  17      114.77      125.48     11.74 o
  -2   5  17       59.76       59.43      9.97 o
  -1   5  17        9.94       10.84      9.35 o
   0   5  17        1.72        3.00      9.71 o
   1   5  17       18.24       33.17     10.35 o
   2   5  17        0.39        1.02     11.66 o
   3   5  17       23.86       22.67     16.64 o
   4   5  17       11.25        1.08     20.36 o
  -5   6  17       17.74       11.45     18.05 o
  -4   6  17       38.43       38.33     14.37 o
  -3   6  17       24.13       12.33     12.37 o
  -2   6  17        3.63       -4.56     11.69 o
  -1   6  17       18.61       10.07     12.07 o
   0   6  17        0.03        0.86     11.19 o
   1   6  17       52.71       61.37     13.10 o
   2   6  17       10.05       -3.58     15.09 o
   3   6  17        1.99        0.95     18.44 o
  -5   7  17        0.00        0.50     39.11 o
  -4   7  17        3.76       -1.14     16.88 o
  -3   7  17       23.29       25.51     15.31 o
  -2   7  17       16.59       31.60     13.97 o
  -1   7  17        0.06       -8.03     13.98 o
   0   7  17        2.17        9.82     14.42 o
   1   7  17       76.97      106.77     16.04 o
   2   7  17       22.96       28.72     19.53 o
   3   7  17        0.02       -9.85     24.69 o
  -4   8  17        5.05        8.85     26.33 o
  -3   8  17        0.33        0.70     18.17 o
  -2   8  17        2.57       -6.60     20.16 o
  -1   8  17        2.05       11.46     14.88 o
   0   8  17        0.05       -0.07     20.34 o
   1   8  17        2.08       15.61     20.95 o
   2   8  17        0.07       12.14     33.47 o
  -2   9  17       38.12       37.78     24.34 o
  -1   9  17       37.94       57.23     19.22 o
   0   9  17        5.83       -1.18     25.67 o
  -6   0  18       15.34       12.93     20.45 o
  -4   0  18      100.67      115.98     13.88 o
  -2   0  18       75.79       84.27     10.70 o
   0   0  18       18.93       13.65      9.61 o
   2   0  18      177.27      205.42     15.98 o
   4   0  18        0.36        1.63     24.71 o
  -6   1  18        0.01       -5.76     14.54 o
  -5   1  18        7.99       14.39     10.97 o
  -4   1  18       32.59       34.23      9.16 o
  -3   1  18       17.78       19.85      8.77 o
  -2   1  18      129.48      138.40      9.48 o
  -1   1  18       17.40       19.07      8.15 o
   0   1  18       15.56       17.72      7.53 o
   1   1  18       48.86       59.01      9.90 o
   2   1  18       25.83       31.20      9.91 o
   3   1  18       17.15       23.27     12.58 o
   4   1  18        1.43        3.23     16.13 o
   5   1  18       12.70       24.33     44.91 o
  -6   2  18       17.12       25.17     19.74 o
  -5   2  18       10.82        9.14     13.64 o
  -4   2  18        0.02       -5.34     10.89 o
  -3   2  18       26.72       33.29      9.53 o
  -2   2  18        0.49        1.71      7.61 o
  -1   2  18      109.03      109.72      8.53 o
   0   2  18      219.96      240.43      9.00 o
   1   2  18       68.33       72.16      9.01 o
   2   2  18        0.33        2.37      9.90 o
   3   2  18       12.74        9.42     13.07 o
   4   2  18        0.56       -3.13     17.06 o
  -6   3  18        0.15       -7.89     20.56 o
  -5   3  18        0.44       -2.78     16.38 o
  -4   3  18        1.59       -2.61     11.83 o
  -3   3  18        0.24       -3.70      9.17 o
  -2   3  18       10.59       10.74      8.12 o
  -1   3  18       40.70       29.16      9.19 o
   0   3  18        5.94        9.60      8.94 o
   1   3  18       62.18       61.80     10.09 o
   2   3  18       13.08       10.69     10.08 o
   3   3  18       25.97       38.50     13.82 o
   4   3  18        3.68       -3.72     18.43 o
  -6   4  18       34.36       33.97     34.32 o
  -5   4  18       64.01       80.01     18.19 o
  -4   4  18        7.91        5.42     13.29 o
  -3   4  18        0.19       -4.57     10.92 o
  -2   4  18        2.62        5.71      8.40 o
  -1   4  18        3.77       -0.66      9.60 o
   0   4  18       29.70       29.56      9.84 o
   1   4  18       27.19       24.69     10.62 o
   2   4  18        0.01        5.71     11.71 o
   3   4  18        3.92        5.92     13.66 o
   4   4  18        5.64        4.11     22.14 o
  -5   5  18        0.59        1.39     18.22 o
  -4   5  18       76.04      108.32     14.93 o
  -3   5  18        3.50       -0.13     11.90 o
  -2   5  18        0.49        1.99     10.08 o
  -1   5  18       17.32       20.59     10.55 o
   0   5  18        1.20       10.65     10.60 o
   1   5  18        2.27        0.04     11.59 o
   2   5  18       64.17       59.56     14.35 o
   3   5  18       18.42       10.68     18.97 o
   4   5  18        0.76       -5.06     41.10 o
  -5   6  18        2.51       -0.11     20.43 o
  -4   6  18        1.48       -2.45     15.80 o
  -3   6  18       21.95       25.59     13.85 o
  -2   6  18        0.87        1.32     13.98 o
  -1   6  18       10.41        8.93     12.66 o
   0   6  18        8.60        4.27     12.11 o
   1   6  18        1.94        1.63     13.75 o
   2   6  18        9.43        6.67     16.95 o
   3   6  18        6.15       10.42     21.82 o
  -4   7  18       36.45       49.71     18.16 o
  -3   7  18       16.86        3.46     16.67 o
  -2   7  18        0.21       -3.16     16.11 o
  -1   7  18        2.00       -1.51     15.44 o
   0   7  18       14.80       22.36     16.11 o
   1   7  18       11.18       17.48     19.16 o
   2   7  18       49.00       58.00     20.86 o
  -3   8  18        2.32       13.34     21.86 o
  -2   8  18       15.49        5.67     19.59 o
  -1   8  18      109.04      145.61     21.90 o
   0   8  18       31.01       41.74     23.28 o
   1   8  18        0.31       16.76     23.17 o
  -5   0  19        0.38       -8.21     17.67 o
  -3   0  19        1.26       -3.28     11.71 o
  -1   0  19        1.90        7.24     12.43 o
   1   0  19       14.84       16.10     15.24 o
   3   0  19        1.97        6.50     21.41 o
  -6   1  19        3.91       11.10     19.20 o
  -5   1  19       11.28       16.96     13.39 o
  -4   1  19       20.07       33.14     11.62 o
  -3   1  19       93.74       87.63     10.33 o
  -2   1  19       37.54       41.75      8.92 o
  -1   1  19        1.85       -0.09      8.71 o
   0   1  19       37.23       34.49      8.58 o
   1   1  19       90.73      110.28     10.68 o
   2   1  19        4.23       15.06     12.24 o
   3   1  19       17.26       33.33     14.34 o
   4   1  19        0.00       -7.00     18.81 o
  -6   2  19        7.71       15.86     21.80 o
  -5   2  19        0.25       -4.26     15.48 o
  -4   2  19       32.96       27.30     12.71 o
  -3   2  19        3.80        4.63      9.38 o
  -2   2  19        1.02        1.05      8.55 o
  -1   2  19        0.02        6.68      8.50 o
   0   2  19      115.62      119.78     10.18 o
   1   2  19       24.57       26.02     10.27 o
   2   2  19       15.52       12.84     12.20 o
   3   2  19        2.41       16.02     14.83 o
   4   2  19       12.39       29.30     19.82 o
  -6   3  19        1.07       25.45     32.88 o
  -5   3  19        0.13        0.11     18.28 o
  -4   3  19        0.70       -0.72     14.06 o
  -3   3  19        1.33        0.98     10.95 o
  -2   3  19       66.44       70.54      8.85 o
  -1   3  19       25.79       25.44      9.80 o
   0   3  19       10.89       20.11      9.71 o
   1   3  19        0.56       -6.79     10.65 o
   2   3  19        0.54        2.09     12.53 o
   3   3  19       49.13       67.88     15.76 o
   4   3  19       52.49       79.66     24.71 o
  -5   4  19       11.35        6.59     20.65 o
  -4   4  19       22.44       26.04     15.71 o
  -3   4  19       12.69       22.05     12.24 o
  -2   4  19       36.97       31.90     11.25 o
  -1   4  19       17.27        8.53     10.66 o
   0   4  19      210.15      274.08     11.27 o
   1   4  19        0.85       -6.13     11.45 o
   2   4  19        0.41       10.29     14.36 o
   3   4  19        1.85        1.04     17.97 o
   4   4  19       14.35       11.40     43.42 o
  -5   5  19        0.01       10.64     22.61 o
  -4   5  19        2.41       -6.91     16.37 o
  -3   5  19        9.66       13.20     13.37 o
  -2   5  19      111.68      134.44     14.17 o
  -1   5  19       35.97       38.59     12.01 o
   0   5  19        2.19        8.15     11.74 o
   1   5  19       31.29       44.26     13.09 o
   2   5  19        1.88        6.44     15.57 o
   3   5  19        4.20        4.13     21.83 o
  -4   6  19        0.00        6.83     17.32 o
  -3   6  19        5.43       11.12     15.86 o
  -2   6  19        3.60       12.29     15.24 o
  -1   6  19       30.14       42.75     14.48 o
   0   6  19        0.40        8.26     13.69 o
   1   6  19       42.73       47.25     15.70 o
   2   6  19       13.04       10.02     19.56 o
   3   6  19        1.25       11.43     59.39 o
  -4   7  19        9.25       41.04     26.18 o
  -3   7  19        0.76        0.69     18.72 o
  -2   7  19        2.07        1.71     18.24 o
  -1   7  19        5.10       -2.89     17.67 o
   0   7  19        0.85        6.81     17.45 o
   1   7  19       16.49       21.44     22.00 o
   2   7  19        0.41        9.73     44.12 o
  -2   8  19       13.54       13.22     26.87 o
  -1   8  19       86.59      110.76     23.37 o
   0   8  19       69.67       61.03     36.67 o
   1   8  19       13.80        0.22     45.91 o
  -6   0  20        0.03       -6.71     27.42 o
  -4   0  20       70.29       81.63     16.00 o
  -2   0  20       40.97       40.64     16.56 o
   0   0  20       47.00       61.20     14.56 o
   2   0  20       25.43       43.66     19.64 o
   4   0  20        0.04       -1.95     43.51 o
  -6   1  20        0.00        3.48     29.44 o
  -5   1  20       15.96       16.89     15.75 o
  -4   1  20       17.08       16.47     12.40 o
  -3   1  20        0.46        0.67     10.71 o
  -2   1  20        0.01       -0.65     11.64 o
  -1   1  20        0.23        3.45      9.83 o
   0   1  20       56.81       56.23     10.44 o
   1   1  20        7.97        6.81     11.44 o
   2   1  20       47.16       58.20     14.10 o
   3   1  20        0.06        1.25     17.05 o
   4   1  20        0.32      -14.81     25.52 o
  -5   2  20        1.50       -4.46     17.71 o
  -4   2  20        0.72       -3.28     13.58 o
  -3   2  20        4.31        8.43     11.38 o
  -2   2  20        0.20       -0.22     11.40 o
  -1   2  20        1.11        2.43     10.31 o
   0   2  20       12.88       10.01     10.39 o
   1   2  20       41.54       45.95     12.31 o
   2   2  20        5.83        6.50     13.52 o
   3   2  20        0.68        0.05     17.93 o
   4   2  20       35.76       48.99     28.78 o
  -5   3  20       70.63       96.08     21.63 o
  -4   3  20       62.58       63.77     16.63 o
  -3   3  20        0.05        2.64     11.57 o
  -2   3  20        9.74       15.43     10.71 o
  -1   3  20        4.83        2.91     10.85 o
   0   3  20       12.12       15.40     11.09 o
   1   3  20       77.50       96.45     12.45 o
   2   3  20       17.46        9.70     14.08 o
   3   3  20        0.13       12.73     19.92 o
  -5   4  20       35.33       26.68     23.22 o
  -4   4  20        0.66       -4.38     17.38 o
  -3   4  20        1.06       10.73     12.17 o
  -2   4  20       16.42       18.85     12.13 o
  -1   4  20      242.42      292.58     12.28 o
   0   4  20       14.75       16.54     11.94 o
   1   4  20        6.27        7.36     12.95 o
   2   4  20        0.72       -6.37     16.24 o
   3   4  20        0.61        3.15     20.22 o
  -5   5  20       17.09       32.74     31.36 o
  -4   5  20        1.22        8.76     17.71 o
  -3   5  20        2.49        6.26     14.06 o
  -2   5  20       46.06       49.34     14.80 o
  -1   5  20       34.35       44.32     13.49 o
   0   5  20       19.51       21.44     13.75 o
   1   5  20       67.21       84.34     15.32 o
   2   5  20        6.90      -13.24     18.57 o
   3   5  20        0.08       -8.99     39.00 o
  -4   6  20        1.42       -0.80     20.94 o
  -3   6  20        0.08       -7.62     21.76 o
  -2   6  20       54.58       67.45     17.98 o
  -1   6  20        0.10       10.72     15.94 o
   0   6  20        0.13        0.08     15.34 o
   1   6  20       36.10       42.13     17.37 o
   2   6  20        3.56       11.43     24.15 o
  -3   7  20       11.56       11.50     24.52 o
  -2   7  20        0.48       -9.21     20.39 o
  -1   7  20       26.85       40.82     20.94 o
   0   7  20        0.09        2.10     19.93 o
   1   7  20        8.38       20.86     31.65 o
  -5   0  21        2.15       17.74     20.38 o
  -3   0  21        0.14       -5.56     19.41 o
  -1   0  21        0.01        2.21     15.21 o
   1   0  21       51.82       45.07     17.99 o
   3   0  21        0.26        4.79     26.59 o
  -5   1  21        5.56       11.65     17.96 o
  -4   1  21        0.02        3.17     13.58 o
  -3   1  21        1.12        4.70     12.11 o
  -2   1  21        0.78       -2.20     13.41 o
  -1   1  21        1.27        9.24     11.72 o
   0   1  21       23.75       33.86     12.40 o
   1   1  21        6.27       11.91     12.85 o
   2   1  21       30.49       39.34     16.73 o
   3   1  21       14.19       28.54     19.96 o
  -5   2  21        0.04       -0.52     20.83 o
  -4   2  21       21.16       30.21     14.39 o
  -3   2  21        8.16       11.56     12.92 o
  -2   2  21        3.45        4.19     12.97 o
  -1   2  21        0.07        4.31     12.06 o
   0   2  21        3.29        8.00     11.59 o
   1   2  21       20.52       24.41     13.37 o
   2   2  21       15.34       25.06     16.28 o
   3   2  21        0.01        5.48     20.43 o
  -5   3  21        8.77       20.96     23.19 o
  -4   3  21        7.03        5.43     18.30 o
  -3   3  21       74.67       93.99     15.67 o
  -2   3  21       10.70       15.58     13.11 o
  -1   3  21        3.14        5.08     12.13 o
   0   3  21        0.95       -0.47     12.27 o
   1   3  21       41.64       48.22     14.56 o
   2   3  21        0.39        0.38     16.16 o
   3   3  21       14.09       22.22     25.10 o
  -5   4  21        2.87       -2.69     32.88 o
  -4   4  21       19.32       11.77     21.22 o
  -3   4  21        2.92        4.62     15.93 o
  -2   4  21        2.27       -3.95     13.69 o
  -1   4  21       72.82       78.26     13.58 o
   0   4  21       12.70        6.83     13.25 o
   1   4  21        0.33        4.14     14.60 o
   2   4  21        1.80        5.52     18.58 o
   3   4  21        1.15        1.17     54.14 o
  -4   5  21        0.65       -2.74     20.11 o
  -3   5  21       10.22        8.73     19.86 o
  -2   5  21        1.87        2.34     16.38 o
  -1   5  21        8.10        9.95     14.64 o
   0   5  21        4.71        5.48     15.25 o
   1   5  21       33.94       59.58     16.91 o
   2   5  21        4.45        1.16     22.50 o
  -3   6  21       17.97       15.64     21.44 o
  -2   6  21        9.74       13.61     19.42 o
  -1   6  21      189.32      259.49     18.71 o
   0   6  21        0.07       -1.71     19.64 o
   1   6  21        4.40        9.97     19.63 o
  -2   7  21        0.72        3.41     32.90 o
  -1   7  21        7.35       13.98     30.92 o
   0   7  21       11.67       13.93     27.69 o
  -4   0  22       22.47       48.95     26.88 o
  -2   0  22        2.11        2.34     20.59 o
   0   0  22        0.01        5.94     20.76 o
   2   0  22        1.30       -2.18     24.52 o
  -5   1  22        4.71        2.45     19.15 o
  -4   1  22        7.09       14.63     15.78 o
  -3   1  22        1.26        8.63     16.26 o
  -2   1  22       17.34       14.43     14.98 o
  -1   1  22       12.14       18.39     13.35 o
   0   1  22       53.74       91.73     14.96 o
   1   1  22        0.98        8.92     15.72 o
   2   1  22       15.14       24.50     17.97 o
   3   1  22        1.09       14.40     30.83 o
  -5   2  22        3.47        2.96     25.22 o
  -4   2  22        0.88       -2.33     16.25 o
  -3   2  22        3.87        4.74     16.63 o
  -2   2  22       24.87       29.31     14.91 o
  -1   2  22       31.59       36.23     14.56 o
   0   2  22       42.63       55.14     14.38 o
   1   2  22       19.44       18.11     15.20 o
   2   2  22        0.20       11.16     18.94 o
   3   2  22        0.86      -15.88     45.31 o
  -4   3  22       11.01       20.62     18.70 o
  -3   3  22       18.35       12.19     17.88 o
  -2   3  22        9.89       21.04     15.14 o
  -1   3  22        1.63        5.37     13.77 o
   0   3  22       21.75       27.65     14.29 o
   1   3  22       10.91       27.38     16.24 o
   2   3  22       11.87        3.47     19.87 o
  -4   4  22        1.45       -2.03     21.65 o
  -3   4  22       11.38       24.75     18.88 o
  -2   4  22       29.02       44.16     16.46 o
  -1   4  22        0.85        4.87     15.03 o
   0   4  22        0.69        2.97     15.08 o
   1   4  22        0.44        9.79     17.42 o
   2   4  22        0.18        4.00     25.33 o
  -3   5  22        3.71       17.97     22.67 o
  -2   5  22        0.54        4.63     18.23 o
  -1   5  22       21.98       30.00     18.11 o
   0   5  22        8.34       -0.18     17.38 o
   1   5  22       10.76       15.68     20.32 o
  -2   6  22      112.37      129.26     25.42 o
  -1   6  22        0.03        3.31     20.28 o
   0   6  22       38.25       38.34     28.18 o
  -3   0  23       20.10       26.14     25.98 o
  -1   0  23       17.29        9.76     21.61 o
   1   0  23       22.62       29.13     24.08 o
  -4   1  23        8.34       14.27     18.12 o
  -3   1  23        6.19        9.55     18.50 o
  -2   1  23        6.07       12.62     18.00 o
  -1   1  23        0.08       -8.77     16.46 o
   0   1  23       46.19       57.12     17.14 o
   1   1  23       41.54       38.77     19.84 o
   2   1  23        7.33        7.85     20.68 o
  -4   2  23        6.26        5.19     22.52 o
  -3   2  23        0.00        5.89     18.72 o
  -2   2  23        1.61       -0.05     16.80 o
  -1   2  23        1.84        8.28     15.60 o
   0   2  23        6.51       13.87     17.05 o
   1   2  23        0.95       -3.46     18.22 o
   2   2  23        0.35        0.22     21.59 o
  -4   3  23       14.79       11.10     35.90 o
  -3   3  23        0.22        2.96     19.66 o
  -2   3  23        1.90        1.94     16.79 o
  -1   3  23        4.73        6.76     16.60 o
   0   3  23       41.51       58.25     17.01 o
   1   3  23       60.46       79.90     19.09 o
   2   3  23       13.84       -1.46     44.84 o
  -3   4  23        6.04        5.62     23.07 o
  -2   4  23       30.28       62.79     20.67 o
  -1   4  23       11.40        7.83     16.95 o
   0   4  23        0.24       -2.80     17.61 o
   1   4  23        2.85       17.12     21.54 o
  -3   5  23        0.99      -33.53     60.03 o
  -2   5  23       30.51       43.63     29.95 o
  -1   5  23        8.90       15.15     20.42 o
   0   5  23        1.85       -4.27     23.53 o
  -4   0  24        9.52       36.72     41.44 o
  -2   0  24       33.99       55.09     31.83 o
   0   0  24       27.28       24.05     31.08 o
  -4   1  24        3.36        0.34     29.55 o
  -3   1  24        0.12       -1.29     21.63 o
  -2   1  24        8.18       11.21     18.86 o
  -1   1  24        0.05        4.53     18.95 o
   0   1  24        1.68        7.40     20.34 o
   1   1  24        2.96       -4.02     22.09 o
  -3   2  24        3.73       13.36     23.69 o
  -2   2  24        9.83       14.59     19.85 o
  -1   2  24        0.57       -5.27     20.60 o
   0   2  24        2.19        4.95     19.25 o
   1   2  24       10.26       24.09     27.54 o
  -3   3  24        0.79       10.03     44.40 o
  -2   3  24        0.82        2.00     20.36 o
  -1   3  24        1.76       -0.72     19.15 o
   0   3  24        0.29       -7.16     20.86 o
   1   3  24        0.00        7.95     29.10 o
  -2   4  24       61.38      103.85     31.96 o
  -1   4  24       16.33       33.85     23.46 o
   0   4  24        0.07       15.10     28.72 o
  -3   0  25        5.11       42.77     42.00 o
  -1   0  25       39.44       75.08     35.44 o
  -3   1  25        0.31        8.10     42.08 o
  -2   1  25        4.31        4.11     23.25 o
  -1   1  25       29.53       55.33     23.00 o
   0   1  25        0.04      -13.14     37.68 o
  -2   2  25       22.11       39.45     33.21 o
  -1   2  25        1.94        6.81     31.18 o
   0   2  25        0.55       -1.68     29.28 o
  -2   3  25        0.49      -20.02     45.99 o
  -1   3  25        5.14       -9.39     35.61 o
 
